# Supplementary material for: Voluntary wheel running behaviour as a tool to assess the severity in a mouse pancreatic cancer model
Source: PLoS One. 2021 Dec 23;16(12):e0261662. doi: 10.1371/journal.pone.0261662 (PMC8699632; doi:10.1371/journal.pone.0261662)
Supplement: S2 File — (XLSX) [file pone.0261662.s002.xlsx]

## Sheet: Tabelle1
	d -6		d -5		d -4		d -3		d -2		d -1		d 1		d 2		d 3		d 4		d 5		d 6		d 7		d 8		d 9		d 10		d 11		d 12		d 13		d 14		d 15		d 16		d 17		d 18		d 19
Time	Therapy	Vehicle	Therapy	Vehicle	Therapy	Vehicle	Therapy	Vehicle	Therapy	Vehicle	Therapy	Vehicle	Therapy	Vehicle	Therapy	Vehicle	Therapy	Vehicle	Therapy	Vehicle	Therapy	Vehicle	Therapy	Vehicle	Therapy	Vehicle	Therapy	Vehicle	Therapy	Vehicle	Therapy	Vehicle	Therapy	Vehicle	Therapy	Vehicle	Therapy	Vehicle	Therapy	Vehicle	Therapy	Vehicle	Therapy	Vehicle	Therapy	Vehicle	Therapy	Vehicle	Therapy
07:00:00	15.5	22.7	4.65	3.25	6.85	2.55	26.85	9.85	15.45	27.85	14.65	11.4	11.15	6.4	7.35	23.3	2.65	4.15	12.8	22.45	9.95	33.95	3	33	3.65	0.45	4.85	9.45	0.15	0.388889	0.5	0	0.35	5.44444	0.6	6.83333	1.15	0.0555556	2.6	24.7778	0.8	1.11111	1.5	0.111111	2.9	1.33333	5.35	2.55556	4.3
	0.95	1.3	2.8	0.45	2.4	0.05	26.25	0.65	8.35	5.5	1.7	1.1	18.45	29.05	0.05	7.1	1.6	1.65	2.55	0.65	1.85	3.25	1.9	1.2	0.15	0	1.25	0.25	0.25	0.166667	0.25	0	0.5	0	0.05	0.666667	2.25	0	0	0.444444	0.05	1.16667	1.05	0.0555556	11.6	0.111111	0.85	0.0555556	0
	18.85	20.3	0.35	0.2	15.65	11	0.25	0.05	15.4	2	1.45	0	29.15	68.6	0.25	1.3	0.15	0.2	2.2	11.25	2.35	3.25	2.05	0.1	0.25	0.05	0.55	0.05	0.05	0.0555556	2.85	0	14.85	0	8.2	0.0555556	0.35	0	0	0.277778	4	3.83333	0.4	0	0.4	0.0555556	0.25	1.88889	0
	39.75	23.7	2.45	0.3	28.2	0	2.05	0	34.65	0.2	0.75	0	23.2	18.2	1.4	0.05	0	0	0	11.95	0.2	0.2	0.15	0	1.05	0.05	0	0.1	0	0	0.05	0	11.05	0.166667	1	0.611111	0.3	0.277778	0	11.3889	6.6	0.722222	0.35	0	0.05	0	0.05	0.611111	0
	52.95	41.1	8.95	0	35.7	0	15.15	0	17.55	0.8	0.15	0	4.2	9.25	1.15	0	0	0	0	0.65	0	0	0.25	0.15	0	0	0	0	0.05	0	0.35	0	7.5	0.333333	0.05	0	0.55	0	0	0	0	0.0555556	0.1	0	0.2	0	0.6	0.0555556	0
	45.4	7	16.45	0	5	0.15	28.6	0	9.4	0.1	0.6	0	5.65	12.7	0.6	0	0	0	0	0	0	0	0	0	0.35	0	0	0	0	0	3.05	0	0	0	0.05	0	0.25	0	0	0	0	0	0.85	0	0	0	0	0	0
	10.1	0.05	11.85	0	0.05	0	24.75	0	14.45	0	0	0	1.25	10.95	0.05	0	0	0	0	0	0	0	0	0	0	0	0	0	0	0	0	0	0	0	0.1	0	0.05	0	0	0	0	0	0	0	0	0	0.2	0	0
	12.45	0.4	0	0	0	0	39.85	0.1	17.55	1.35	0	3.1	0	1	0.05	0	0	0	0.1	0.05	0	0	0	0	0	0	0	0	0	0	0	0	0	0	0	0	0.05	0	0	0	0	0	0	0	0	0	0.1	0	0
	3.6	0	0.05	0.05	0	0	1.05	0	4.2	7.3	0	0.75	2.35	0.9	0	0	0	0	0.4	0	0	0	0	0	0	0	0	0	0	0	0.45	0	0	0	0	0	0	0	0	0	0	0	0	0	0	0	0.05	0	0
	3.45	0	0.05	0	0	0	0	0	2.9	18.25	0	0	0	0	0	0	0.85	0	0.25	0.05	0	0	0	0	0	0	0	0	0	0	0	0	0	0	0	0	0	0	0	0	0	0	0	0	0	0	0	0	0
	0	0	0	0	0	0	0	0	27.25	14.95	0	0	0	0	0	0.15	0	0	0	0	0	0	0	0	0	0	0	0	0	0	0.1	0	0.15	0.0555556	0.05	0	0.05	0	0	0	0	0	0	0	0	0	0.1	1.27778	0
	0	0	0	0	0	0	0	0	24.3	17.7	0	0	0	0	0.05	9.45	0	0	0	0	0	0	0	0	0.05	0.2	0	0	0	0	0	0	0.1	0.0555556	0	0	0	0	0	0	0	0	0	0	0	0	0.05	0.111111	0
08:00:00	0.3	0.45	0	3.75	0	0	0	0	0	3.25	0	6.2	0.05	0	0	0	0	0	0	0	0	0	0	0	0	0	0	0.05	0	0.111111	0.1	0	0	0.0555556	0	0	0	0	0	0	0	0	0	0	0.05	0	0	0.222222	0
	0	0.1	0	3.4	0	9.25	0	0	0	0	0	19	3.4	0.95	0	0	0	0	0	0	0	0	0	0	0.35	0	0	0	0	0	0	0.166667	0	0	0	0	0	0	0	0	0	0	0	0	0	0.111111	0	0.0555556	0
	0.1	0	0.2	0	0	18.4	0	0	0	13.85	0	21.95	26.2	8.25	0	0	0	0	0	0	0.05	0	0	0	0.4	0	0.05	0.15	0	0	0	0	0	0	0	0	0	0	0	0	0	0	0	0	0	0	0.05	7	0
	0.3	0	0	0	0	19	0	0	0	0.25	0	1.7	40.9	26.2	0	0	0	0	0	0	0.75	0	0	0	0	0.05	0.1	0.25	0	0	0	0	0	0.166667	0	0	0	0	0	0	0	0.666667	0.1	0.166667	0	0.0555556	0	0	0
	0.05	0.2	0.05	0.05	1.1	20.15	0.45	1.3	0	0.15	3.85	0.7	68.7	38.35	0	0	0	0	0	0	0.2	0	0	0.05	0.3	0	0.05	0.25	0.55	0	0.05	0	0	0	0	0	0	0	0	0	0	0	0	0.0555556	0	0	0	0.277778	0
	8.65	0.8	0.45	0.05	2.5	34.3	2.55	3.65	0	0.35	0	0.9	37.9	47.4	0	0.1	0	0	0	0	0	0.05	0	0.05	0.15	0	2.5	0	0.05	0	0	0	0	0	0	0.222222	0	0	0.3	1.33333	0	0	0	0.333333	0	0	0	1.11111	0
	4.35	2.7	0.95	0.55	8.75	13.2	10.4	22.5	0	0.1	0	0.3	48.35	36.15	0	1.2	0	2.75	0	0	0.05	0	0	0	0	0.65	0.1	0	0	0	0	0	0	0	0	0.666667	0.05	0	0	0.0555556	0	0	0	0.222222	0	0	0.85	3.38889	0.1
	0.05	1.2	9.7	15.2	13	3.5	32.2	44.4	0	6.75	0	11.5	78.65	55.55	0	0	0	2.4	0.05	0	0	5.4	0.3	2.4	0.1	0.25	0.15	0	0	0.111111	0	0	0	0	0	0.277778	0.45	1.77778	0.15	14.0556	0.25	0	0	0	0	0.111111	6.4	1.83333	0.05
	1.5	6.7	10.95	14.4	17.75	0	33.05	49.35	0	0.2	0.3	10.9	65.85	24.15	0.1	0	0.35	1.4	0	0.25	0	0.85	0	0.1	0.45	0.45	0	0	0	0	0	0	0	0	0	0	0	0	0	22.5556	0	0	0	0.222222	0	0.722222	15.75	3.66667	0
	15.9	16.65	15.25	16.9	0	0	27.6	35.45	0	0.8	4.15	16.9	10.95	0	0	0.45	0	0	0	2.9	2.45	12.6	0	4.65	0.1	0.05	0.05	0	0	0.111111	0	0.0555556	0	0	0	0	0	0	0	4	0.3	0	0	0	0	3.88889	7.2	0.0555556	0
	10.05	8.5	23.55	36.35	0	0	36.85	76.25	0	10.9	3.3	2	0	0	0.05	0	0	0.25	0	0	4.25	14.3	0.25	0	0.55	0.2	0	0	0	0	0.55	0	0.05	0	0	0.0555556	0.3	0	0	0.0555556	0.05	0.5	0.05	0.5	2.15	12.2778	2.85	0	0
	14.9	0	42.3	44.3	0	0	55.55	97.15	0	0.25	11.35	7.55	0	0	0	0	0	0	0	0	1.1	0.2	0	0.05	0	0	0	0	0.1	0	0.1	0	1.15	0	0	0	0.3	0	0.05	0	6.4	0.611111	0	0	0.9	0.444444	15.6	0.166667	0
09:00:00	1.75	0.45	26.95	0	0	0	58.55	98.65	0	0	16.25	31.15	0	0	0	0	0	0	0.1	0.2	7.2	4.2	0.1	0	0	0	0.05	0	0	0	0.15	0.5	0.35	0.555556	0.1	0.111111	0.75	0	0	0	0.5	0.333333	0	0	0.05	0.388889	7.9	0.277778	0
	0.7	13.3	8.4	0.05	0	0	51.85	72.7	0	0	9.85	12.8	5.95	0.95	0	0	0	2.2	1.75	6.25	3.25	0	0.65	0	0.75	0	0	0.15	0	0.111111	0	0	0.1	1.27778	0.2	0.166667	0.35	0.333333	0	0	0	0.222222	0	0	0.65	0.444444	6.7	0.166667	0
	0	19.55	0.05	0.05	0	0	48.8	90	0	8.85	5.2	25.85	0	0	0.4	0.55	0.8	2.95	12.15	27.85	0	0	5.75	0.15	0.05	0.05	0	0	0	0.333333	0	1.22222	0.35	1.11111	0.05	0	0.05	1.38889	0	0	0.6	1.11111	0.05	0.111111	1.3	0.222222	0.55	0.611111	0
	0	0.1	0.7	0	0	0	22.3	46.25	2.8	21	2.35	8.3	0	0	0.6	1.45	12.2	12.3	27.75	8	0	0	14.9	0	0	0	0	0	0.05	0.388889	0.4	0	0.65	1.16667	0.3	0.0555556	0.3	0.611111	0	0	0	0.277778	0.25	1.16667	0.2	0	0.2	1.44444	0
	0	0	0.55	0	0	0.25	8.15	39.7	14.65	27.45	5.4	10.6	0	0	1.95	2.9	47.85	21.25	43.5	4.95	0	0	16.45	0.1	0	0	0.05	0	0	0	0.25	1.27778	0.65	0.722222	4.9	2	0.95	0.0555556	0	0	0	0.111111	0.4	0.555556	2.05	6.27778	0.25	0.111111	0
	1.25	0.2	1.05	0.05	0.05	0.05	26	16.5	3.25	9.3	0	0.1	0	0	2.25	1.75	30.7	12.65	32.4	0.1	0.05	0.2	30.3	0.2	0.1	0	0.05	0	0	0	2.25	2.16667	3.05	1	0.8	1.66667	0.3	0.388889	0.6	0	0	0	0.65	0.611111	2.3	5	0.85	0.5	0
	10.2	0	3.55	0.9	2.15	2.85	24.7	12.55	2.6	28.05	0.15	0	0	0	0.25	1.9	67.85	2.65	45	1.95	1.4	1.95	11.1	0.9	0	0	0	0	0	0	2.15	2.44444	0	1	0.8	0.777778	1.35	3.44444	0.3	0.888889	0	0	0.15	0.0555556	0	0	0	0.722222	0
	14.65	5.6	11.1	3.05	16.25	10.7	19.75	22.5	3.75	0.2	2.3	0.9	0	0	0.1	0	54.35	6.05	32.3	9.25	0.15	0	3.15	0.5	0	0	0	0	0	2.66667	8.85	10.6111	0.1	0	0.85	0	0.1	0.0555556	0.15	1.05556	0	0	0.4	0	0	0	0	0	0
	7.6	4.1	3.75	9.1	20.85	5.1	21.45	30.55	2.1	0	5.9	1.25	0	0	0	0	51.45	28.4	8.35	1.9	0.1	0.1	0.3	0.7	0	0	0	0	0	0.111111	19.65	0.444444	0	0	2.1	1	0	0	1.2	1.05556	0	0	0	0	0	0	0	0	0
	23.4	0.15	0.4	2.95	1.9	4.25	13.65	17.8	16.6	0.75	17.15	3.95	0	0	0	0	24.15	21.45	3.1	7.55	0.3	0	0	0.45	0	0	8.5	0.25	0	0	10.2	0	0	0	11.8	9.83333	0	0.666667	0.8	9.22222	0	0	0	0	0	0	0	0.0555556	1.45
	23.35	0	0	0	0.05	6.05	13.65	11.25	32.4	13	19.5	5.45	0	0	0	0	10.1	12.1	7.9	5.1	0.1	0.2	3.45	1.15	0	0	14.8	0	0	0	2.9	0	0	0	6.85	1.83333	0	0	0	4.05556	0	0	0	0	0	0	0.1	0.222222	0.6
	13.1	0	0	0	4.15	5.7	35.65	26.85	38.65	29.2	17.9	0.65	0	0	0	0	0	0	6.7	8.75	0.35	0.1	0	0.05	0	0	38.2	3.75	0	0	0	0	0	0	15.1	0	0	0.0555556	0	0	0.05	0.111111	0.1	0	0	0	0.75	0.666667	3.35
10:00:00	1.65	0.2	0	0	1.9	0.2	46.05	27.15	30.9	52.05	27.75	0	0	0	0	0.15	0.1	0.25	18.25	4.7	0.6	5.35	0	0	0	0	33.35	13.4	0	0	0	0	0	0	0.15	0	0	0.111111	0	0	0.2	3.05556	0	0	0	0.0555556	0.15	1.27778	0.7
	1.7	2.75	0	0	0.2	0	18.35	40.5	61.45	42.7	0.7	0	0	0	0	0	2.3	0.25	11.4	1.15	2.3	2.7	0	0	0	0	28.9	28.9	0	0	0	0	0	0	0	0	0	0.0555556	0	0	0.65	0.166667	0	0	0	0	0.1	1.66667	0.15
	4.45	8.55	0	0	0	0	10.5	22.2	63.1	82.8	0.05	0	0.3	1	0	0	0	0.1	0	0.9	0	0.15	0	0	0	0	26.85	40.8	0	0	0	0	0	0.0555556	0	0	0	0.666667	0	0	0.7	1.05556	0	0	0	0.444444	0	0.0555556	0.05
	8.25	10.75	0	0	0.1	0	45.45	21.85	70.9	85.15	0	0	0	2.4	0	0	6	3.4	0	0	2.15	0.2	0	0	0	0	34.35	26.2	0.15	0.166667	0	0	0	0	0.25	0	0	0	0	0	0.05	0.777778	0	0	0.75	1.27778	0.5	0.0555556	0.55
	17.8	16.95	0	0	0	0	9.7	17.9	55.7	82.8	0	0	2.5	13.55	0	0	20.85	5.55	0	0	0	0	0	0	0	0	33.75	48.8	0.4	0.111111	0	0.0555556	0	0.111111	0.05	0	0	0	0	0	0	1.05556	0	0	0.05	7.83333	2.15	3.88889	0.05
	10.25	8.35	0	0	0	0	17.5	25.2	90.85	101.45	0	0	8.9	15.4	0	0	20.3	21.3	0	0	0	0	0	0	0	0.15	33.1	53.4	0.85	0	0	0.166667	0	0	0.15	0	0	0	0	0	0.2	0.833333	0	0	0	1.83333	0.05	0.0555556	0.05
	0.45	3.7	0	0	0.1	0	0	26.9	81.8	85.65	0	0	1	2.1	0	0	16.95	20.5	0	0	0	0.05	0	0	0	0	51.15	55.1	1.25	1.5	0	0.166667	0	0	1.1	0.722222	0	0	0	0	0.2	0.833333	0	0	0.3	0	0	1.11111	0
	0	0	0	0.1	0	0	0	12.35	77.15	73.5	0	0	0.6	0	0	0	7.2	15.95	0	1.65	0	0.25	0	0	0.05	0	61.45	56.15	0	1.83333	0	0.166667	0	0	1.15	1.55556	0	0	0	0	0	0.722222	0	0	0	0	0	0	0
	0.05	0	0	0	0.15	0	0	0.55	39.6	84.15	0	0	0.2	0.05	0	0	0	0	0	0	0	0	0	0	0	0	56.5	51.9	2.15	1.27778	0.05	0	0	0.111111	0.05	0	0.05	0.222222	0.2	0	0.05	0	0	0	0	0	0	0	0
	0	0	0	0	0	0	0	0	35.7	55.95	0	0	3.25	0	0	0	0	0	0	0	0	0	0.1	0	0	0.1	20.7	40.1	0.4	0.166667	0.7	0.611111	0	0	0.05	0	0	0	0	0	0	0	0	0	0	0	0	0	0
	0	0	0	0	0	0	0	0	27.85	66.4	0	0	2.25	0	0	0.05	0	0	0	0	0	0	0	0	0.2	0	44.45	88.45	0.5	0.888889	0.6	0.111111	0	0	0.15	0	0	0	0	0	0	1	0	0	0	0	0	0	0
	0	0	0.05	0	0	0	0	0.05	12.45	54.3	0	0	0.3	0	0	0	0	0	0	0	0	0	0.05	0.45	0	0	10.25	82.45	0	0	0	0.944444	0	0	0	0	0	0.0555556	0	0	0.1	0.777778	0	0	0	0	0	0	0
11:00:00	0	0	0	0	0	0	0	0	45.75	47.65	0	0	3	0	0	0	0	0	0	0	0	0	0	0	0	0	0.6	47.6	0	0	0.4	0.555556	0	0.111111	0	0	0	0.0555556	0	0	0	0	0	0	0	0	0	0	0
	0	0	0	0	0	0.05	0	0	58.55	54.75	0	0	0.1	0	0	0	0	0	0	0	0	0	0	0	0.05	0	0.05	46.4	0	0	0.45	0	0	0	0	0	0	0	0	0	0.2	1.33333	0	0.222222	0	0	0.05	0	0.1
	0	0	0	0	0.05	0.05	0	0	50.5	20.1	0	0	0.2	0.75	0.1	0	0.35	0	0	0.2	0	0	0.6	0	0.15	0	0.3	29.6	0	0	0.05	0	0	0.0555556	0	0	0	0	0	0	0	2	0	0	0	0	0	0.111111	0.3
	0	0	0.2	0.25	0	0	0	0	9.55	19.35	0	0	0.15	3.45	0	0	0	0	0	0	0	0	0.05	0	0.15	0	0.5	19.55	0	0	0	0	0	0	0	0	0.2	0.0555556	0.05	0	0	0	0	0	0	0.0555556	0	0.166667	0.1
	0	0	1.7	0	0	0.1	0	0	12.9	14.4	0	0.55	3.65	0.9	1.7	2.45	0	0	0	3.35	0	0	0.05	0.05	0.05	0	0.15	30.75	0	0	0.05	0	0	0	0	0	0	0	0	0.777778	0	0	0.1	0	0	1.16667	0	1.05556	3.8
	0	0	0	0	0	0	0.75	0.65	5.2	12.7	0	0.05	1.15	0.45	0	0.05	0	0.3	0	0.05	0	0	0	0	0	0	0	1.25	0	0	0	0	0	0	0.05	0	0.15	0	0	0	0	0	0	0	0.25	0.388889	0	0	0
	0	0.65	0	0	0	0	0.15	0.2	0.2	3.05	0	0	5	0.2	0	0	0	0	0	6.55	0	0	0	0	0	0	0.65	15	0	0	0	0	0	0	0	0	0.05	0	0.1	0	0	0	0	0	0	0.0555556	0.1	0	0
	0.05	1.35	0	0.05	0	0.2	0	7.7	0.35	6.6	0	0	0	0	0	0	0	0	0.1	0	0	0	0	0	0	0	0	6.35	0	0	0.15	0	0	0	0	0.333333	0	0	0.15	0.388889	0	0	0	0	0	0.111111	0	0.0555556	0
	0	0	0	0	0	0.05	0.45	0	7.55	0	0	0	3.3	0	0	0	0	0	0	0	0	0	0	0.05	0	0	0.1	0.35	0	0	0	0	0	0	0	0	0	0	0.05	0	0	0	0	0	0	0	0	0	0.1
	0.65	0	0	0.15	0	0	0.15	0	10.25	0.05	0	0	14.4	0.35	0	0	0	1.8	0	0	0	0	0	0.1	0	0	2.6	0.75	0	0	0	0	0	0	0	0	0	0	0.3	0	0.15	0	0.05	0	0	0	0	0	0
	6.35	0	0	0.1	0.15	0.55	1.15	0	8.6	0	0	0	8.75	2.85	0	0	0	0.35	0	0	0	0	0	0.05	0.15	0.3	0.4	7.85	0	0.0555556	0	0	0.05	0	0	0	0	0	0.05	0	0	0	0	0	0	0	0	0	0
	3.9	0.05	0	0	2.5	0.75	1.2	0	0.65	1.95	0	0	21.9	0.4	0.35	0	0	0	0	0	0	0	0.05	0	0	1.4	0.95	5.2	0	0	0	0	0.05	0	0	0	0	0	0	0	0.05	0	0	0	0	0	0	0.111111	0
12:00:00	1.2	0	0	0	0	0.05	0	0	13.8	22.7	0	0	0.2	0	0.45	0	0	0	0.05	0	0	0	0	0	0	0	1.65	1.4	0	0.166667	0	0	0.05	0	0	0	0	0	0	0.0555556	0	0	0	0	0	0	0.05	0.944444	0
	1.05	0.85	0	0.15	1.45	1.65	0	0	14.7	0.8	0	0.75	2.85	0	0	0	0	0.25	0	0	0	0	0	0	0.15	0	0.25	0.05	0	0.166667	0	0	0	0	0	0	0	0	0	0.0555556	0	0	0.05	0	0	0	0	0	0
	0	0.05	0	0.65	0	0.05	0	0.05	18.15	2.55	0	0.2	3.5	0	0	0	0.05	0.65	1.45	0	0	0	0	0	0	0	0	0.15	0	2	0	0	0.15	0	0	0.166667	0	0	0	0	0.1	0	0	0	0	0	0.75	0.111111	0
	0.25	0	0.4	0	0	0	0.05	0	4	0.4	0	0	0.65	0	0	0	0.9	12.2	0.15	0.3	0.1	0	0	0	0	0.65	0	0.2	0	0.111111	0	0	0	0	0	0	0	0	0	0	0	0.833333	0	0.0555556	0	0	0.15	0.0555556	0
	3.25	0	0	0	0	0	2.95	0.3	0	0.05	0.05	0	0.85	0	0	0	0.05	0.25	0.2	0.05	0.1	0	0.05	0	0	0	0	0.05	0	0.5	0.05	0	0.1	2.55556	0	0	0	0	0	1.33333	0.05	0	0	0	0	0	0.2	1.5	0
	13.3	0	0.25	0.05	0	0	14.5	4.85	0	0	0	0	1.7	4.25	0	0	0	0	0	0	0.55	0	0	0	0	0.05	0	0	0	0	0	0	0	2.05556	0	0	0.05	0	0	0	0	0	0	0	0	0	0.1	0.166667	0.05
	2.2	0	0.55	0.95	0	0	5.5	16.05	0	0	0.05	0.05	15.45	1.05	0	0	0.55	0	0	0	0	0	0	0	0	0	0	0	0	0	0	0.277778	0	0	1.55	0.388889	0.25	0	0	0	0	0.111111	0	0	0	0	0	0	0.2
	0.3	0	6.95	5.1	3.05	0	17.2	0.15	0	0	0	0	3.45	0	0.1	0.1	0	0	0	0.05	0.25	0.7	1.35	0.15	0	0	0.05	0.15	0	0	0	0	0	0	0.1	0.5	0	0	0	0	0	0	0.15	0.0555556	0	0.277778	0.4	0	0
	0.3	0.45	18.3	0.15	1.85	0	19.25	6.6	0	0	0.1	0	4.25	0	0	0.6	0	0	0	9.5	0.8	0.55	0.05	0.05	0	0.1	0.2	0.3	0.05	0	0	0	0	0	0	0	0	0	0	0	0	0.777778	0.2	0.0555556	1.15	0	0	0	0
	0.9	3.7	0.75	0.2	0	0	19.65	6.3	0.55	0.05	1.2	0	0.25	8.65	0	0.1	0.3	0	6	2.65	0.75	0.6	0.15	0	1.1	0	0.5	0.2	0.05	0	0	0	0	0.0555556	0	0	0	0.222222	0	1.66667	0	0	3.5	0.0555556	0.25	1.22222	0	0	0
	0	0	0.05	4.2	0	0.25	5.7	30.65	0.35	0.35	2.75	0	0	6.1	0	0.1	0	0	5.6	10.3	1.95	0.45	0	0.05	0	0.2	0	0	0	0	0	0	0	0	0	0	0	0	0	4.61111	0	0	2.5	0.0555556	0	0	0	0	0.05
	0	0.2	0.6	0	0.25	0	0	44.25	10.55	0.55	0.8	0	0.45	2.25	0.05	0.05	0	0.05	15.5	18	0.05	0	0.25	0	0	0.7	0	0	0	0	0	0	0	0.166667	0	0	0	0.0555556	0	0.277778	0	0	1.7	1.38889	0	0	0	0	0
13:00:00	0	0.35	0.05	0	3.7	0	1.85	22.8	14.35	5.3	0	0	11.75	0.7	0	2.25	0	0	0	3.3	0.45	0	1.05	0	0	0	0	0.05	0	0	0	0	0	0.0555556	0	0	0	0	0	0.277778	0	0	0.05	0	0	0	0	0	0.1
	0	0	5.65	0	0.4	0.65	0.05	44.85	4.8	9.45	0.05	0	19.35	0.8	0.2	0.75	0	0	0.4	0	0.05	0	0	0	0	0	0	0.05	0	0	0	0	0	0	0	0	0	0	3.2	0.0555556	0	0	0	0.333333	0	0	0	0	0
	0	0	0	0	0.8	4.25	0.95	54.3	11.7	24.3	0	0	11.3	0.05	0	0	12.05	0.05	0.35	0	0	0	0	0.15	0	0	0	0.2	0	0	0	0	0	0	0	0	0	0	0.15	0	0	0	0.05	1.05556	0	0.222222	0	0	0.1
	0	0.05	0	0	0.1	0	0.5	20.2	1.75	30.9	0	0.2	0	0.15	0	0	23.65	0.15	0.65	5	0.6	0	0	0	0	0	0	0	0	0	0.05	0	0	0	0	0	0	0	0	0	0	0	0.15	0	0	0	0.75	0	0
	0.15	0.05	0	0.05	0	0	0	5.05	0.5	18.45	0.35	0	0	0.25	0	0.6	11.25	3.5	0	18.85	0	0.3	0	0	0	0	0	0	0	0	0	0	0	0	0	0	0.1	0.0555556	0.55	0	0	0	0	2.38889	0	0	0	0	0
	0	0.05	0	0	0	0	0	6.9	0	4.65	1.2	0.15	0	0	0	0.5	1.1	0	0.05	2.25	0	0	0	0	0	0	0	0	0	0	0	0	0	1.05556	0	0.333333	0.25	0	0.3	0.388889	0	0	0	2.33333	0	0	0	0	0
	0.45	0.1	0.15	0	0	0	0	0.05	0	0.1	0.05	1.1	0.35	2.55	0	0.45	1.45	0.1	0	12.45	0	0	1.1	0	0	0	0	0	0	0	0	0	0	0	0	0.111111	0	1.61111	0.05	0	0.1	0	0	4.22222	0	0	0	0	0
	0	0	0	0	0.05	0	0.1	0.05	0	0.05	0	0.05	0.8	11	0	0	0	0.1	0.1	0.15	0	0	0.05	0	0.55	0	0	0	0	0	0	0	0	0	0	5.5	0.1	0.777778	0	0.166667	1.3	0	0	0	0	0	0	0.111111	0
	4.6	0.25	0	0.1	0	0.1	0	0.1	0	0	0	0	8.35	1.6	0	0	0	0.8	0	0	2.1	0	0	0.05	0	0	0.1	0	0	0	0	0	0	0.0555556	0	0	0	0	0	0.0555556	7.05	1	0	0	0	0	0.25	2.44444	0.05
	8.15	1.3	0	5.85	0	1.05	0	0	0	0.2	0	0	22.7	0.4	0	0	0	6.75	0	0	0	0	0.25	0	0	1.25	0	0	0	0	0	0	0	0	0	0	1.45	0	0.25	0	9	29.2778	0.15	0	0	0	0	0.0555556	0
	22.1	0.25	0.65	0.75	0	12.5	0	0	0	0	0	0	13.05	0.2	0	0	0	0.1	0	0	1.25	0	0.5	0	0	1.85	0	0	0	0	0	0.111111	0	0	0	0	0.7	0	0	0	12.25	45.0556	0	0	0	0	0	0.111111	0
	10.65	0	0	0.15	0	14.05	0	0	0	0	0	0	0.1	0.65	0	0	0	0	0	7.9	3.4	0	0.25	0	0	0.35	0	0.05	0	0	0	0	0	0.111111	0	0	0.8	0	0	0	13.6	47	0	0	0	0.111111	0	0	0
14:00:00	0	0.05	0.35	1.5	0	0.1	0	0	0	0.25	0.45	0	0.2	3.55	0	0	0	0.2	0	3.35	5.2	0	0	0	0	0	0	0.05	0.15	0	0	0	0	0	0	0	0.1	0	0	0	7	68.2778	0	0.555556	0	1.55556	0	0	0.05
	0.05	0	3.4	0.8	0	0	0.15	0	2.2	0.05	0	0	0.8	0.1	0.05	0	0	0	7.35	0.25	1.85	0	0	0.05	0	1	0	0.1	0	0	0	0	0	0.166667	0	0	0.85	2.5	0.3	0	20.4	51.7778	0	0	0	0.0555556	0	0	0
	0	0	0.15	0.35	0	1	0	0	2.9	0	0	0	6.85	0.15	0	0.15	0	0	4.5	1.5	1.85	0	0	0.1	0	0.05	0	0.75	0	0	0	0	0	0.0555556	0	0	0	0.0555556	0	2.11111	14.6	94.8333	0	0	0	0.444444	0	0	0
	0	1.55	0	0	0.4	0.95	0	0	5	0	0	6.45	0	0	0	0	0	0	0.05	0.7	2.55	0	0.05	0	0	0	0	0	0.05	0	0	0	0	0	0	0	0.2	1.5	0	0	14.5	64.2778	0	0.277778	0	0.0555556	0	0	0
	0.3	0	0	0	0.5	11.95	0	0	0	0.4	0	8.75	0	0.05	0	0	0	0	0	0	0.45	0	0	1.5	0	0	0	0	0	3.61111	0	0	0	0	0	0	0.05	0	0	0	1.55	18.5	0	0	0	0.111111	0	0	0
	0	0	0	0	8.7	6.15	0	0	0	0	0	5.9	0.05	3.5	0	0	0	0	0	0.15	0	0	0	0	0	0	0	0	1.05	0	0	0	0	0	0	0	0.25	0	0	0	0	54.2778	0.05	0.166667	0	0	0	0	0
	0	0	0	0	11.85	3.35	0	0	0	0	0.1	13	0.25	0.55	0.25	0	0	0	0	0	1	0	0.05	0	0.2	0	0	0	0.05	0	0	0	0	0	0	0	0	0.0555556	0	0.166667	0	9.66667	0	0.555556	0	0	0.65	0	0
	0.45	0	0	0	17.65	0.85	0.7	0.35	0	0.3	0	18.85	0	0.5	0	0	0	0	0	0	0	0.05	0	0.05	0	0	0	0	0	0	0	0	0	0	0	0	0.15	0	0	0	0	11.8333	0	0	0	0	0.05	0.333333	0
	0	3	0	0	13.85	0	2.65	0	0.05	6	1.45	27.55	0	1.5	0	0	0	0	0	0.05	0	0	0	0.05	0	0	0	0	0	0	0	0	0	0	0	0	0	0	0	0	0	1.77778	0	0	0	0	0.05	0	0.05
	0	0	0	0	0	0	0	0	0	1.2	0.7	9.75	5.35	1.7	0	0	0	0	0	0	0	0	0	0	0.1	0	0	0.05	0.1	0	0.1	0.111111	0	0	0	0	0	0	0	0	0	0	0	0	0	0	0	0	0
	0	0.25	0	0	0.05	0	0	0	0	0	0	0.9	1	0.2	0	0	0	0	0	0	0	0	0	0	0	0	0	0	0	0	0	0	0.1	0.166667	0	0	0	0	0	0	0	0.444444	0.05	0	0	0.722222	0	0	0
	0.85	0	0	0.2	0	0	0	0	0	0.15	1.55	0.05	0.05	0	0	0	0	0	0	0.1	0	0	0	0	0	0	0	0	0	0	0	0	0.15	0.277778	0	0	0	0	0	0	0	0	0	0	0	1.22222	0	0	0
15:00:00	0	0	0	0	1.1	0	0	0	0	0	0	0.05	0.15	8.85	0	0	0.05	0.45	0	0.05	0	0	0.05	0	0	0	0	0.05	2.4	0	0	0.222222	0	0	0	0	0.05	0	0.3	0.0555556	0	0.111111	0	0	0	0.222222	0	0	0
	1.2	0	0	0	3.55	0	0	0	0	0.1	0	0	0	0.1	0	0.1	0.75	0.4	0.05	2.75	0	0	0	0	0	0	0	0.05	0.7	0	0	0	0	0.277778	0	0	0	0	0.05	0.333333	0	0	0	0	0	0	0	0.277778	0
	0.05	0	0	0	0	0	0.1	0	0	0	1	0	0	0.25	0	0	0.35	0	0	0	0	0	0	0	0	1.75	0	0	0	0	0	0	0.15	0	0	0	0.4	1	0	0	0	0	0	0	0	0.0555556	0.05	0.166667	0
	0	0.05	0	0	0	0	0	0	0	0.6	0.85	0	2.6	0.85	0	0	0	0	0	0	0	0	0	0	0	0.05	0	0.6	0	0	0	0	0	0	0	0	0	0	0	0.0555556	0	0.0555556	0	0	0	1.27778	1.85	0	0.05
	0.65	0	0	0	0	0	0	0.1	0.15	0	0	0	5.7	0	0	0	0	0	0	0	0.65	0	0	0	0.05	0	0	1.7	0.05	0	0	0	0.05	0	0	0	0	1.11111	0	1.83333	0	0	0	0	0	0.0555556	1.25	0	0
	0	0	0	0	0	0	0	0	0.8	1	4.2	3.95	0	0	0	0	0	0.05	0	0	2.25	0	0	0.15	0	0	0	0	0	0	0	0	0.95	0	0	0.333333	0.05	4.22222	0	9.5	0	0	0.2	0.611111	0	0	0.4	0	0
	0.25	0	0	0.15	0	0	0	0	2.95	1.85	0.4	0	0.05	0	0.05	0.2	0	1	0.05	0	1	0	0	0	0.2	0	0	0.05	0	0	0	0	0	0	0	0	0	1.44444	0	0.0555556	0	0	0.05	0	0	0	0	0	0
	0	0	0	1.1	0	0	0	0	2.1	0	0.75	0	0.9	0	0	0	0	5.65	0	0	0.25	0	0	0	0.05	0	0	0.2	0.4	0	0	0	0	0	0.45	0	0	0	0	0	0	0	0.5	0.166667	0	0	0	0.222222	0
	0	0	0	0	0.1	0	0	0	0	0	0	0	0.3	0.2	0	0	0	6.85	0	0	0	0	0	0	0.5	0	0	0	0.2	0	0	0	0	0	0.4	0.222222	0	0	0	0	0	0	1.05	0.0555556	0	0	0	0.833333	0
	0	2.25	0	0	4.1	0.3	0.15	3.5	9.95	0.1	0	0	1.4	0	0	0.3	0.15	19.3	0	0.35	0	0	1	0	0.1	0	0.05	0	0.1	0	0	0	0	0	0.05	0.333333	0	0.555556	0	0.0555556	0	0	0.15	0.611111	0	0.277778	0	0	0
	0	0	0	0	2.6	1.7	1.5	0.1	0	0	0	0	0	0.3	0	0	0	11.8	0	0	0	0	0.9	0	0	0	0	0	0	0	0	0	0.15	0	8.2	0.722222	0.05	0.0555556	0	0	0	0	0.1	0	0	0.0555556	0	0	0
	3.75	0	0	0	0	0	2.9	0.05	0	0	0.6	0	17.35	0.65	0	0	0.05	0.05	1.8	0	0.1	0	0.45	0	0	0	0	0	0	0	0.1	0	0	0	0.3	0.611111	0	0	0.2	0	0	0	0.35	0	0	0.111111	0	0	0.3
16:00:00	0	0	0	0	0	1.15	6.05	4	0	0	0	0	2.65	14.85	0.3	0	0	0.1	0	0	0	0.05	3.55	0	0	0	0	0	0	0	0	0.222222	0	0	0	0.388889	0.05	0	0.2	0	0.05	0.0555556	0	0.0555556	0	0	0	0.0555556	0
	0	0	0.75	0.1	0	0	1.4	0	0.35	0	0	0.05	0	0.05	0	0	0	0	0.05	0	0	0.15	0.2	0.1	0.05	0	0	0	0	0	0	0	0	0.0555556	0	0	0	0	0.35	0	0.9	0	0	0	0	0	0	0	0
	0	0	0.05	0.05	0	0.05	0.05	0.1	0.5	0	0	0.6	0.65	0	0	0.05	0	0	0.35	0.05	0	0.35	0.45	0	0	0.3	0.1	0.05	0	0	0	0.555556	0	1.33333	0	0	0	0.166667	0	0	0	0.555556	0.4	0.333333	0	0	0	0.555556	0
	0	0	0	0	0	2.2	0.05	0.05	0.3	0	0	0.05	0.2	1.6	0	0.7	0.25	0.2	0.1	0.05	0	1.85	0	0	0	0	0	0.15	0	0	0	0	0.05	0	0	0	0.05	0	0	0	0.3	0	0	0	0	0	0.15	0.0555556	0
	0	0.15	0.05	0.1	0	0.1	0	0.3	3.45	0	0	0.4	0.35	1	0	0	0.35	0.05	0.15	0	0	0	0	0	0	0	0	1.05	0	0	0	0	0.1	0	0.7	0	0	0	0	1.16667	0	0.333333	0	0	0	0	0.5	0	0.05
	0	0.05	0	0	0	0	0.05	0	0	0.15	0.05	0.9	0	0.75	0	0	0	0	9.9	0	0	0	0.15	0	0	0	0	0	0.6	0	0	1.5	0	0	0.45	0	5.05	0	0	0	0.35	0.111111	0.1	0	0	0	0.4	0.277778	0
	0.3	0	0	0	0.2	0	0	0	0	0	0	0	0	6.2	0	0	0	0	8.75	0	0	0	0	0	0	0	0	0	0	0	0	0.277778	0	0	0	0	0	0	0	0	0	0	0	0	0	0	0	0.444444	0
	0	0	0	0	0.3	0.1	0	0	0	0.15	0	0	0	2.1	0	0	0	0.05	0	0	0	0	0	0	0	0	0	0	0.1	2.83333	0	3.22222	0	0	0.1	0	0.05	0	0.75	0	0	0	0	0	0	0	0	5.05556	0
	0	0	0	0	0	0	0.05	0	0	7.6	0	0	0.1	0	0.4	1.4	0	0	0	0	0	0	0	0	0	2.15	0	0	0	0	0	0.0555556	0	0.277778	0	0	0.25	0	0.25	0	4.9	0.555556	0.1	0	0	0	0	0.611111	0
	0	0	0	0	0.6	0	0	1.45	0	17.3	0	0	0.05	0.1	0.05	0	0	0	0	0.05	0	0.15	0	0	0	0	0	0	0	0	0	0.0555556	0	0	0	0	0.05	0	0.15	0.0555556	15.65	4.61111	0.2	0	0	0	0	0	0
	0.1	0	0	0	0.8	0.05	0	0	0	4.9	0.05	0	0.05	2.05	0	0	0	0	0	0	0	0.15	0	0	0.05	0	0	0.35	0	0	0	0	0	0	0	0	0	0	0	0	4.6	0.111111	0	0	0	0	0	0	0
	0	0	0	0	3.45	0	0.1	0	0	0	0	0	7.75	6.15	0	0	0.05	0	0.8	0	0	0	0	0	0.2	0	1.9	0.6	0	0	0	0	0	0	0.3	0	3.2	0	0	0.0555556	0.35	0	0	0	0	0.166667	0	0	0
17:00:00	0	0	0	0	0.65	0	0	0.1	0.05	0.05	0	0	3.3	20.9	0	0.15	0	0	0.3	0	0	0	0	0.1	2.75	0	0.25	0.5	0	0.0555556	0.1	0	0	0	0	0	2.8	0	0.2	0.0555556	0.1	0.0555556	0	0	0	0.611111	0	0	0
	0.05	1.15	0	0	0	0	0	0	0	0.1	0	0	7.55	8.5	0	0	0.05	0.05	1.5	0	0	0	0	0.2	0.1	0.05	0	0	0	0	0	0	0	0.0555556	0	0	0.4	0	0	0.333333	0.5	0.166667	0.3	0	0	3.16667	0	0.0555556	0
	0.4	0.5	0.05	1.7	0	0	0	0.05	0.2	0	0	0	11.55	22.6	0	0	0	0	0	0	0	0	0.05	0.1	0	0	0	0	0	0	0	0.0555556	0	0	0	0.611111	2.7	0.0555556	0.85	1.55556	1.25	0	0.05	0	0	0.166667	0	0	0.1
	0	0	17.95	3.8	0	0	0	0.95	1.15	0	0	0.05	3.4	22.7	0	0	0	0	0	0	0	0	0	0	0	0	0	0	0	0	0	0	0	0	0	0	0.05	0	3.15	0.222222	0	0.0555556	0	0	0	0.111111	0.1	0	0.1
	0	0	10.55	0.15	0	0	0	0	0.75	0.05	0	0	1.25	19.5	0	0	0	0	0	0	0	0	0	0	0	0	0	0	0	0	0	0	0	0	0	0	0	0	0	0	0	0	0	0.111111	0	0.0555556	0	0	0
	0	0	11.25	0	0	0	0	0	3.1	0.05	0.1	0	13.95	12.55	0	0	0	0	0	0	0	0.1	0	0	0	0	0	0	0	0	0	0	0	0	0	0	0	0	0	0.0555556	0	0	0.35	0.388889	0	0	0	0.0555556	0
	0	0	28.45	0	0	0	0.15	0	0	0	1.3	0.75	20.2	10.25	0	0	0	0.15	0	0	0	1.05	0	0	0	0	0	1.2	0	2.11111	0.25	0.277778	0	0	0	0.166667	0	0	0	0	0	0	0.9	1.83333	0	0	0.25	0	0
	0	0.5	4.3	0	0	0	11	0	0	0	0	0	3.1	6.6	0	0	0	0	0.05	0	0	0.15	0	0	0	0.05	0	0	0.25	6.05556	0	0	0	0	0	0.333333	0	0	0.25	0	0	0.111111	0	1.33333	0	0	0.45	0	0
	0.15	0	0	0	0	0.15	12.25	0	0	0	0	0.15	0.1	2.05	0	0.15	0	0	0	0	0	0	0	0	0.05	0	0	0	0	0	0	0	0.05	0	0	0	0	0	1.15	9.44444	0.05	0.444444	0	0	0	0	0.35	0	0.05
	0.35	0	0	0	0	0	32.6	0	0	0	0	0.2	1.45	0	0	0.65	0	0.9	0	0	0	0	0	0	0	0	0	0.2	0	0	0	0	0.05	0.0555556	0	1.16667	0	0	0	0.833333	0	0.0555556	0	0	0	0	0	0	0
	0.05	1.15	0	0	0.25	0	2.45	0	0	0	0.15	0	0	0	0	0	0	0	0.65	0.05	0	0	0	0	0	0	0	0	0	0	0	0	0.85	0	0	0.0555556	0.25	0	0	0	0	0	0	0.555556	0	0.166667	0	0	0
	0.05	0	0	0	1.15	2.4	18.15	0	0	0	0	0	3.05	0	0	0	0.05	0	0.6	0	0	0	0	0	0	0	0	0	0	0	0	0	3.55	0	0	0	0	0	0	0	0	0.722222	0	0.166667	0	0	0.05	0	0
18:00:00	0	0	0	0	2.6	1.95	5.7	0	0	0	0	0	28.15	0.05	0	0	0.05	0	0	0	0	0	0	0	0	0.15	0	0	0	0	0	0.277778	1.6	0.833333	0	0	0	0	0	0	0	0.944444	0	0.0555556	0	0	0	0	0
	0	0	0	0	0.35	4.7	19.25	0	0	0	0	0	28.95	0.45	0	0	0	0	0	0	0	0	0	0	0	0.1	0.9	0	0	0	0	0	0.05	0	0	0	0	0.333333	0	0	0	0.0555556	0	0	0	0	0.15	0	0
	0	0	0	0	1.9	0	13.95	1.2	0.05	0.05	0	0	42.4	21.8	0	0	0	0	0.05	0	0	0	0	0.05	0	0	0	0	0.1	0	0	0	0	0.0555556	0	0	0	1.61111	0	0	1.2	0	0	0	0	0	2.3	0	0
	0	0	0	0	0	0	0	0.05	0	0	0	0	57.35	26.4	0	0	0.05	0	0	0	0	0	0	0.25	0	0	0	0	0	0	0	0	0	0.333333	0	0	0	0	0	0.444444	0	2.61111	0	0	0	0.111111	2.6	0.111111	0
	0	0	0	0	0	0	0	4.95	0	0	0	0	34.05	4.95	0	0.05	10.05	0	0	0.8	0	0	0	0	0.05	0.1	0	0	0	0	0.15	0	0	0	0	0	0	0	0.05	0	0.3	1.55556	0	0	0	0	0	0	0
	0	0	0	0	0	0	0	15.75	0	0	0	0	35.45	0	0	0	21.45	0	0	0	0	0	0	0	0.05	0	0	0	0	0	0	0	0	0	0	0	0	0	0.1	0	0.05	0.0555556	0	0	0	0	0	0	0
	0	0	0	0	0	0	0.05	8.5	0.15	0	0	0	32	1.8	0	0	5.3	0	0	2.5	0.15	0	0	0	0	0	0.15	0	0	0	0	0	0	0.0555556	0	0	0	0	0.1	0.166667	0.55	0	0.1	0	0	0.388889	0.05	0	0.1
	0	0	0	0	0	0	0.25	2.65	0	0.05	0	0	33.45	0	0	0	0	0	0	15.9	0.05	0	0	0	0	0	0.05	0	0	0	0	0	0	0	0	0	0	0	0	0.111111	0	0.166667	0	0	0	0.111111	0.2	0	0.05
	0	0	2.2	0	0	0	0.3	0	0	0.75	0	0	33.15	0.4	0	0	0	0	0	16.45	0	0.05	0	0	0	0	0	0.05	0	0	0	0	0.55	0	0	0	0	0	0	0	0	0	0	0	0	0.444444	0	0	0
	0.05	0	1.4	0.05	0	0	0	0	0	0.1	0	0	34.65	0.1	0.25	0	0	0	0	24.75	0	0	0	0	0	0	0	0	0	0	0.05	0	0	0.0555556	0	0	0	0	0	0.222222	3.1	0	0	0	0	1.94444	0	0	0.1
	0	0	0	0.35	0	0	0	0	0.05	0.3	0	0	17.1	0	0.05	0	0	0	0	21.95	0	0	0	0	0	0	0	0	0	0	0	0	0	0.0555556	0	0	0	0.0555556	0	0.0555556	17.45	0	0	0	0	0	0	0	0
	0	0	0	0	0	0	0	0	0	2.6	0	0	23.25	0.1	0	0	0	0	0	19.25	0	0	0	0	0	0	0	0	0	0	0	0	0	0	0	0	0	0	0	0.166667	19.1	0	0	0	0	0	0	1.22222	0
19:00:00	0	0	0	0	0	0	0	0	0	18.5	0	0	24.1	0	0	0	0	0	0	0	0	0	0	0	0	0	0	0.05	0	0	0	0	0	0	0	0	0	0	0	0	15.5	0	0.1	0	0.15	0	0	0	0
	0.05	0	0	0	0	0	0.35	0	0	19.75	0	0.05	12.85	0	0	0	0	0	0	0	0	0	0	0	0	0	0	0	0.1	0	0	0	0	0	0	0	0	0	0	0	1.2	0.0555556	0	0	0	0	0	0.0555556	0.4
	0.5	0	0	0	0	0	0	0	0	0	0.1	0	31.85	0.05	0	0	0	0	0	0	0	0	0.05	0	0	0	0	0	0	0	0	0	0	0	0	0	0	0	0	0	0.15	0	0	0	0	0	0.05	0	0
	0	0	0	0	0	0.2	0	0	0.05	0	0	0	30.45	0	0	0	0	0	0	0	0	0	0	0	0	0	0	0	0	0	0	0	0	0	0	0	0	0	0	0	0.2	0	0	0	0	0	0	0	0.25
	0	0	0	0	0	0.45	0	0	0	0	0	0.05	26.25	2.35	0	0	0	0	0	0	0	0	0	0	0	0	0	0	0	0	0	0.0555556	0	0	0	0	0	0	0.05	0	0.15	0	0	0	0	0	0	0	0
	0	0	0	0	0.15	5.3	0	4	0	0	0	0	26.4	0.2	0	0	0	0	0	0	0	0	0	0	0	0	0	0	0	0	0	0	0	0.111111	0	0	0	0	0.35	0	0.05	0	0	0	0	0.222222	0	0	0
	0	0.05	0	0.75	0	0	0	0	0	0	0	0.6	17.15	0	0	0	0.25	0	0	0	0	0	0	0	0	0	0	0	0	0	0	0	0	0	0	0	0	0	0	0	0	0.111111	0	0	0	0	0	0	0.05
	0.1	0	0	0	0	0	0.7	14.45	7.1	0	0	0	30.2	0	0.05	0	0.45	0.4	0.05	0	0	0	0	0	0	0	0	0.1	0	0	0	0	0	0	0	0	0	0	0	0	0	0.0555556	0	0	0	0	0.3	0	0
	9.45	0	0	0	0	1.05	2.95	32.95	34.65	0	0	9.5	31.5	0	0	0	0.25	0	0.05	0	0	0	0	0	0	0	0	0	0	0	0	0	0.05	0	0	0	0	0	0	0	0	0.111111	0	0	0	0	0	0.111111	0
	0.15	0.15	0	0	0	0.15	6.65	9.05	23.85	0	0.35	0	13	0	0	0	0	0	0	0.25	0	0	0	0	0	0	0.05	0	0	0	0	0	0	0	0	0	0	0	0	0	0	0	0	0	0	0	0	0	0
	23.4	0.45	0	0	0	0	8.75	48.2	19.2	0	0	0	10.8	0	0	0.05	0	0	0.1	0	0	0	0	0	0	0	0	0	0	0	0	0	0	0	0	0	0	0.333333	0	0	0	0	0	0	0	0	0	0	0
	28	0.6	0	0	0.7	0	29.65	28.7	7	0	0	0	25.6	0	0	0	0	0	0	0	0	0	0	0	0	0	0	0	0	0	0	0	0	0	0	0	0.15	0.111111	0	0	0	0	0	0	0	0.111111	0	0	0
20:00:00	11.25	0.05	0	0	0	0	12.05	13.1	0	0	0	0	26.4	0	0	0	0	0	0.1	3.9	0	0	0	0	0	0	0	0	0	0	0	0	0	0	0	0	0.05	0	0	0	0	0	0	0	0	0.166667	0	0	0
	0	1.4	0	0.95	0	0	0	8.85	0	0	0	0.1	27.35	0.15	0	0	0.35	0	0	20.35	0	0	0	0	0	0	0	0.05	0	0	0	0	0	0	0	1.27778	0.15	0	0	0	0	0	0	0	0	0	0	0.111111	0
	0.05	2.05	1	21.7	0	1.95	11.7	0.15	0.25	5.55	0	1.4	29.5	0.05	6.7	0	0.1	1.75	0	28.7	0	0	0.1	0	0	0	0	1	0	0	0	0	0	0	0	0	0.05	0	0	0	0	0	0	0	0	0.111111	0	0.222222	0
	0.15	0	2.2	11.45	0	0	30.9	0	0.65	9.3	0.55	1.65	29.25	0	0.45	0	0.15	6.85	1.05	31.6	0	0	0	0	0	0	0.35	1.1	0	0.166667	0	0	0	0	0	0	0	0	0	1.27778	0	0	0	0	0	0.0555556	0	0.0555556	0
	0	27.3	13.4	7.7	4.95	0	26	0	7.05	15.15	0	0	31.35	0	0	0	11.5	28.1	0.6	29.45	0	0	0	0	0	0	0.6	0	0	0	0	0	0	0	0	0	0.05	0	0	0.222222	0	0	0	0	0	0	0.1	0	0
	0	23.25	17.7	18.65	14	5.8	27.15	0	0.1	16.6	0.05	0	31.2	0	0	1.15	2.8	1.95	0	1.5	0	0.15	0	0	0.05	0	0	0	1.1	0	0	0	0	0.0555556	0	0	0	0	0	0	0	0	0.1	0	0	0	0	0	0
	0.4	15.5	3.75	19.1	10.15	21.4	0	0.25	0.9	28.5	0	0	16.9	0.05	0	0	0	0	0	0.05	0.05	6.6	0	0	0	0.4	0	0	3.3	0	0	0	0	0	0	0	0.1	0	0.2	0	0	0.111111	0	0	0	0	0	0	0
	7.5	25.9	0	25.55	22.2	14.95	3.55	0.2	17.85	17.5	0.15	3.5	11.4	0.15	0.2	0	0	1.85	0	0.1	0	2.9	0	0	0	0	0	0	0.05	0	0	0	0	0.222222	0.8	0	0	0	0.05	0.111111	0	0.222222	0	0	0	0	0	0	0
	0.05	6.6	0.15	0	17.35	30.7	0	0	0	0	1.15	6.65	26.35	0	0	0	0	11.85	0	0	0	0	0	0	0	0	0	0.1	0	0.166667	0	0	0	0.0555556	0	0	0.05	0	0.05	0.277778	0	0	0	0	0	0	0	0	0
	0.05	1	3.6	0	26.7	19.25	0.5	27.45	0.2	0.9	6.05	26.85	27.8	0	0.05	0	0	14.7	0.75	1	0	0	0.45	0	0	0	0	0	0	0	0	0	0	0	0	0	0	0.388889	2.7	0	1.25	0	0	0.111111	0	0	0	0.166667	0
	1.8	0.3	16.45	0.05	7.2	33.6	0.5	8.75	0.05	0	0	43.7	27.35	0.4	0	0	0.05	8	0	0	0	0	0.1	0	0.05	0	0	0.7	0	0	0	0.0555556	0	0.888889	0.15	0	0	0	0	0.0555556	0.5	0	0.1	0.666667	0	0.0555556	0	0	0
	1.75	0.6	19.65	0.05	0.3	7.65	2.6	37.95	1.85	0.55	0.35	51	28.2	0.05	8.8	0.3	0	15.85	0	0.35	0	0.2	0	0	2.5	0.05	0	0.05	0	0	0	0.388889	0	0	0	0	0	0	0	0	13.75	0	0	0.0555556	0.35	0	0	0	0
21:00:00	15.5	1.95	0.45	0.05	0	20.95	0.5	16.15	14.2	3.45	0.35	61.75	20.1	0.1	10.4	10.4	2.1	24.05	15.75	17.6	0	0	1.8	0.05	8.6	0	0	1.3	0	0.0555556	0.05	0.166667	0.15	0	0	0	0	0	0	0.666667	8.55	0	0.5	2.33333	0	0	0	9.66667	0
	48.7	9.8	22.75	26.05	0	41.25	2.05	19.45	23.7	29.45	0.15	54.9	50.45	0.4	11.35	24.1	42.45	30.4	2.15	40.85	0	0	11.9	0	14.2	0	0	9.65	0	2.61111	0.4	0	0	0.777778	0	0.222222	1.5	0.333333	0	0	28.6	1.22222	0	0	0.05	1.11111	0	0	0
	37.1	35.15	31.2	32.6	3.75	61.7	32.25	5.35	7.3	51.4	18.3	42.2	47.2	0.1	13.55	3.25	22.05	37.9	11.7	64.05	0	0.05	35.8	0	4.4	1.1	0	3.45	0	0	0.5	0	0.85	0	0	0	0	0.888889	0.15	0	0.3	0	0	1.11111	0	0.111111	0	0	0
	53.1	71.7	38.1	57.05	34.1	95.8	57.6	29.9	51.3	86.8	78.75	103.25	44.8	1.75	35.35	26.05	71.35	82	42.5	95.65	9.25	10.7	44.05	14.7	16.45	6.85	1.95	41.3	25.95	3.44444	0.05	14.2222	5.2	8.05556	4.95	1.55556	10.2	20.6111	28.1	2	5.95	4.22222	7.05	0.666667	5.4	7.16667	4.65	4.5	1.1
	183	176.55	172.45	183.35	161.35	215.25	172.65	194.05	207.4	232.7	262.75	266.1	90.45	23.4	181.65	170.25	207	176.1	133.95	184.3	26.6	60.05	132.75	127.5	94.75	34.35	0.15	121.85	87.1	101.167	31.85	89.3333	79.2	79.9444	15.85	43.7222	139.3	110.111	133.5	93.3889	44.5	48.1111	117.75	38.1111	24.15	61.4444	45.05	89.8333	36.95
	273.5	268.9	263.75	278.7	226.95	243.8	263	292.15	281.25	272.65	342.2	324.8	174.4	77.35	253.4	270.8	256.2	241.15	222.9	251.3	23.3	131.7	234.95	236.85	181.8	159.85	21.7	150.55	159.55	182.611	109.5	198.944	182	155.889	106.45	125	171.4	185.833	257.95	246.278	62.4	148.278	231.9	87.4444	85.95	177.444	115.4	151.833	92.45
	265.1	287.4	267.9	263.35	256.25	258.9	323.75	299.1	276.4	322.95	301.75	343.45	149.95	129.85	246.1	231.1	241.55	273.15	267.55	278.7	32.75	191.3	295	291.05	256.85	174.75	129.6	157.95	201.6	242.944	167.05	232.833	266.45	226.5	208.6	239	243.25	208.944	304.7	213.444	78.55	224.056	200.35	209.5	148.25	253.389	205.9	166.889	111.95
	276.65	282.7	291.3	315.65	291.75	306.5	303.15	318.7	345.85	280.85	361.2	325.7	221.8	181.8	263.75	258.3	300.4	271.5	318.65	312.4	42.2	209.75	238.6	278.2	328.55	261.85	161.05	271.95	225.95	251.167	155.25	236.5	272.4	264.5	301.95	235	314.4	262.222	274.3	326.167	155.15	222.5	240.85	326.889	203.65	185.222	250.65	240.333	129.1
	287.9	278.15	278.8	270.05	261.1	280.1	303.65	327.1	355.45	277.7	329.05	363.15	242.45	235.7	261.6	286.05	294.85	296.9	292.85	283.1	49.15	278.35	287.55	342.3	315.25	282.35	187.2	254	280.3	296	246.95	244.333	288.95	263.056	267	249.5	310.35	294.444	329.65	321.833	247.8	283	353.75	331.667	192.9	271.722	258.6	270.222	220.7
	232.15	279.5	253.1	256.5	266.6	285.55	326.25	285.2	329.7	362	310.6	317.4	258.15	231.5	273.05	270	316.2	268.7	294.65	322.6	44.05	246.95	351.05	329.1	313.2	292.3	226.85	258.7	296.6	254.167	248.2	295.333	302.65	293.278	299.4	327.222	213.75	290.222	368.55	264.056	282.75	296	361.55	282.389	261.55	300.833	241.95	263.167	234.2
	310.75	306.45	231.45	280.15	303.75	278.7	320.85	351.95	278.4	338.75	362.85	290.75	202.8	212.6	299.65	273.5	335.35	318.3	345.75	296.05	37.35	244	361.2	323.95	337.95	303.95	240.2	231.15	312.25	290.222	271.75	315.722	276.15	282.722	291.9	295.333	312.1	343.611	278.9	255.056	284.15	307.944	280.2	344.389	310.65	283.889	252.65	275.944	277.95
	276.5	284.65	304.05	234.95	312.75	286.25	331.25	320.95	362.85	313.05	341.95	322.5	250.5	192.3	196.95	280.5	273.65	306.85	305	299.85	72.85	284	347.5	259.2	327.3	346.55	217.4	275.1	252.05	305.889	261.55	325.056	303.2	288.944	234.3	300.556	343.8	309.444	283.45	290.389	277.45	295.611	332.4	277.111	145.1	322.667	317.65	292.944	232.1
22:00:00	283.75	326.85	295.3	297.1	319.05	312	342.85	330.3	334.45	301.4	348.55	348.55	215.05	203.2	325.95	208.5	295	311.1	271.4	298.85	73.8	261.75	350.55	340.05	339.65	287.4	228.5	264.4	339	289	309.05	273.944	309.6	252.056	280.65	270.222	351.25	278.5	348.65	310.056	218	260.389	318.25	344.889	232.5	245.167	266.5	287.167	306.2
	321.35	301.05	221.55	304.5	278.1	276.8	341.25	346.4	280.35	295.95	349.9	351.7	290.6	259.4	280.7	272.45	336.05	304.1	308.5	275.6	93.95	287.25	250.9	322.05	284.6	264.15	213.7	293.9	318.95	304	276.65	271.833	320.1	330.389	333.5	277	315.1	314.389	321.6	297.056	250	249.667	290	282.778	305.8	241.833	258.85	316.333	275.45
	258.1	304.2	258.75	234.35	302.55	301.45	324.5	294.9	381	326	340.7	336.4	293	257.3	285.55	269.8	334.6	315.15	267.25	327.2	86.55	275.15	353.7	279.8	280.35	269.85	243.7	306.05	267.3	266.611	291.7	312.222	333.85	287.611	291.75	352.556	303.6	332.722	330.6	309.889	319.3	295.389	363.15	350.111	264	266.944	244.6	286.778	251.55
	310.2	255.65	295.05	298.7	290.95	294.3	254.3	319.4	344.9	316.4	306.05	309.5	199.8	270.8	309.2	268.2	256.55	281.05	310.4	285.15	109.65	276.7	365.65	339.95	317.05	170.65	235.45	278.3	289.1	336.278	303.95	229.833	292.75	298.056	296	321.944	289.25	265.944	378.1	295.389	304.6	254.778	359.55	331.444	215.65	303.611	304.5	280.833	299.3
	245.85	276.7	237.75	272.55	231.45	259.8	323.55	347.6	254.95	324.7	359.15	323.85	191.15	188.45	264.3	267.7	318.5	317.2	349.5	299	141.3	297.4	293.7	324.75	307.2	304.85	258.5	232.7	346.9	305.722	330.15	354.278	208.75	263.278	299.8	296.944	343.7	288.278	344.2	272.056	227	287.611	328.25	299.056	268.25	310.167	267.5	326.556	268.6
	256.65	275.8	239.4	287.25	275.45	281.75	343.55	356.6	323.35	325.9	368	356.8	190.45	234.95	293.7	255.35	310.05	300.4	322	284.1	179.55	314.5	303.7	274.8	320.6	288.5	288.1	317.9	319.05	317.167	294.45	302.222	299.7	289	320.45	252.889	321.65	319.111	258.05	316.667	251.9	330.611	257.95	291.722	258.6	311.722	302.75	305.556	257.25
	298.9	257.55	288.85	274.5	227.35	254	300.2	297.1	331.7	295.55	251.6	328.6	239.15	225.7	277.5	271.55	326.7	297.05	331.75	311.8	193.25	300.4	318.6	321.4	289.75	246.3	300.95	259.8	342.15	255.111	321.45	325.222	297	268.056	290.6	327.889	317.75	349.722	270.3	337.167	249.05	252.389	342.9	270.611	170.5	262.167	301.8	284.278	222.25
	290.55	282.3	243.45	278.9	293.75	254.3	316.25	337.3	276.7	286.7	275.25	308.75	244.2	232.45	277.8	259.5	329.7	313.05	320.85	251.25	211.7	287.2	359.8	320.3	300.3	250.8	209.4	258.8	205.75	345.5	334.9	215.222	296.2	331.889	234.95	324.778	278.95	254.833	304.15	280.111	244.45	210.333	316.05	363.5	135.25	330.944	275.85	310.278	233.45
	259.45	318.2	249	286.7	265.5	309.2	301.2	278.5	257.1	314.05	321.55	313.2	278.35	203.25	263.85	284.25	316.3	295.75	224.3	296.8	181.05	201.05	292.9	318.1	236.65	282.7	216.7	225.7	252.5	244.056	257.9	302.833	365.9	249.833	319.6	293.944	265.5	220.944	268.25	275.889	243.55	291.056	295.45	297.556	220.8	301.222	269.85	346.556	247.35
	287.8	292.95	257.8	252.7	292.45	266.05	272.65	354	273.05	292.4	281.55	258.7	244.8	240	273.75	236.9	239	282.4	332.8	317.4	157.8	275.7	318	332.05	336.5	273.1	191.55	245.75	265.75	301.611	297.9	338.167	286	267.833	243.2	284.556	255.4	319.833	299.25	290.222	324.55	338.056	294.55	282.278	268.85	272.444	203.1	284.389	231.75
	242.85	248.9	237.7	262.05	287.7	246	323.8	321.4	305.15	292.45	377.05	358.1	236.5	224.5	312.15	297.45	346.55	277.85	327.7	265.05	168.95	317.05	309.95	328.4	327.65	288.05	172.8	264.75	320.25	340.944	238.4	294.333	281.05	267.389	318.6	289.833	329.9	370.333	296.1	222.944	343.65	332.278	320	272.833	278.3	234.833	282.25	255.389	255.45
	218.25	309	257.85	295.9	264.35	284.6	286.05	334.7	307.6	302.1	264.75	321.05	202.05	211.25	262.65	276.45	330.4	318.3	261.2	284.05	140.95	255.4	303.6	299.8	318.4	256.15	109.4	201.35	350.55	323.611	254.3	249.389	223.8	320.833	290.85	279.833	350.95	312.167	328.05	269.222	265.4	267.389	250.45	346.111	189.5	302.889	272.2	244.722	198.05
23:00:00	303.15	300.55	301.1	320.55	272.55	296.6	341.85	287.45	332.4	313.65	339.9	299.25	212	224.25	279.85	280.6	294.7	347.65	263.85	298.9	103.45	248.4	322.75	270.15	295.9	269.7	155.05	257.6	295.75	321.722	308.2	314.556	267.6	316	267.2	307.611	296.1	205.167	299.4	340.722	195	231.056	299.7	345.167	195.1	293.778	264.9	266.5	232.35
	270.9	246.1	307.6	301.6	286.5	259.15	331.85	322.5	325.65	290.9	320.95	328.35	274.85	181.4	283.6	257.45	304.35	348.15	321.1	308.05	142.1	307.55	234.4	290.5	270.2	315.8	232.5	216.55	314.5	337.889	293.35	330.611	247.5	325	361.9	377.889	253.2	313.444	247.55	335.056	150.35	266.389	303.5	250.222	309.45	287.333	249.75	339.056	210.3
	258.3	282.5	288.5	305.35	267.4	269.9	289.35	312.35	349	283.5	323.2	357.65	235.65	267.65	258.55	264.55	295.25	251.1	333.85	296.95	145.65	225.1	283.8	323.45	281.25	289.2	242.35	203.5	343.7	313.722	324.3	322.722	249.2	268	348.75	331.778	230.75	341.222	255.05	340.556	202.55	265.056	323.9	287.722	222.8	299.778	230.65	287.222	222.55
	286.95	289.9	208.7	209.95	291.8	281.4	322.2	334	263.85	299.5	355.55	360.9	186.7	291.75	284.35	265.5	303.5	265.15	283.8	299.2	128.8	317.95	308.85	248.95	336.55	217.85	270.2	240.6	227.95	248.111	329.45	304.444	315.9	295.722	266.9	236.056	255.55	325.333	338.25	258.944	254.2	293.111	247.05	276.833	284.15	272.722	311.25	357.278	235.5
	230.05	280.55	186.55	278.8	274.7	269.3	358.7	320.95	323.2	325	363.3	295.05	138.8	287.3	293.85	302.85	269.6	277.85	276.85	247.35	144.65	278.1	264.05	293.2	317.85	293.45	195.15	250.1	260.8	227.833	245	290.5	283.5	256.111	176.15	221.944	295.95	277.889	313.9	282.944	231.55	319.278	294.05	316.278	265.95	324.778	290.1	295.611	137.8
	312.5	293.15	248.75	219.65	250.85	251	279.65	283.1	285.7	300.65	263.8	298.55	261.85	165.5	312.25	288.75	226.15	324.1	352.95	329.6	168.9	240.25	324.25	342.95	276.85	260	186.35	191.65	329.05	320.778	222.85	220.722	295.9	222.111	242.15	351.944	263.9	253.167	341.6	327.444	248.4	261.222	362.6	290.389	230.4	266.556	297.8	223.111	234.65
	303.25	290.05	296	270.15	226.65	237.1	288.15	310.05	299.55	302.3	336.85	345.3	230.35	174.8	278.7	291.55	234.1	301.1	296.85	269.85	137.6	334.9	253.9	291.8	330.7	291	158	261.45	230.7	234.222	214.55	221.056	246.8	266.833	224.25	286.611	341.75	321.944	324.5	263.611	251.15	282.5	257.95	277.222	149.9	208.889	170.5	261.667	201.6
	211.8	269.2	225.35	300.05	258.7	276.05	282.6	325.05	246.85	296.25	301.95	314.8	210.95	220.75	309.9	337.7	284.2	282.95	305.35	294.45	158.7	257.05	250.45	325	253.6	281.1	146.3	255.75	312.25	207.333	181.5	301	261.6	318.889	194.55	208.944	306.2	311.667	270.7	306	209.85	271.278	288.1	310.278	199.85	158.222	173.85	266.278	266.45
	287.45	300.45	229.6	203.55	227.25	301.15	358.25	291.25	285.35	331.7	326	333.2	189.75	221.15	286.05	249.3	260.6	354.8	322.5	273	164.95	351.45	310.15	301.75	313.35	221	177.15	208.2	264.7	303.278	228.75	327.889	320.25	328.667	177.8	281.111	257.35	262	236.65	252.444	252.1	300.111	263.5	276.778	184.5	281.222	320.8	284.222	210
	321.3	320.65	293.05	299.15	300.95	301.4	262.9	330.65	291.05	278.5	338.95	310.85	197.25	225.4	335.65	256.8	305.85	310.55	348.5	353.15	157.85	273.05	311.55	305.2	319.9	256.2	237.75	174.55	197.4	268	200.35	262.833	261.35	311.278	209.75	282.278	235.2	262.833	275.9	325.667	211.95	194.389	270.15	253.667	160.4	319.167	288.05	290.833	208.85
	293.1	284.75	246.7	284.4	299.35	306.75	287.05	299.9	326.65	256.55	199.8	345.8	206.65	178.4	203	242.75	273.95	318.8	330.45	340	128.9	247.55	339	274.6	194.85	260.75	184.85	248.8	208.8	309.889	230.35	268.167	249.45	246.667	249.9	258.556	197.85	309.167	296.7	320.667	178.5	296.556	351.2	358.833	197.5	332.444	149.45	259.556	283.25
	212.25	269.7	227.05	260.05	296.9	187.75	359.5	278.6	250.65	308.25	275.3	346.5	266.2	264.4	216.05	270.2	233.4	220.7	295.05	301.35	87.45	228.1	298.65	243.1	285.9	290.4	158.4	265.35	222.9	313.222	254.6	261.167	206.85	203.611	247.75	274.611	251.2	283.333	255.35	259.889	243.6	275.389	260.3	328.222	187.05	314.389	198.05	259.278	296.15
1900-01-01	160.95	270.25	231	264.7	218.9	215.8	292.25	265	320.95	271.2	326.25	297.25	253.15	255.8	275.3	241.2	262.6	292.15	259.6	240.6	122.8	267.55	262.3	307.85	204.4	184.95	154.85	187.75	246.45	230.111	159.85	263.278	211.75	220	243.55	290.222	269.3	291.833	332.6	357	256.8	214.556	231.15	283.944	235.2	296.389	258.3	259	304.25
	233.75	223.85	277.5	287.25	249.15	311.7	316.8	350.25	356.2	316.7	280.05	336.85	209.85	291.85	236.1	283.8	255.5	286.65	249.6	214.4	119.6	237.7	256.1	298.3	307.15	253.3	156.65	194.95	281.8	273.5	213.35	305.778	242.45	266.722	235.85	257.056	226.65	266.222	318.8	364.556	226.6	255.833	285.85	355.944	193.7	196.111	233.05	259.556	250.5
	192.85	277.25	246.35	215.4	263.3	237.8	319.4	358.45	330.6	354.5	311.55	344.8	120.05	179.6	261.75	228.25	276.45	281.4	199.7	290.45	52.25	254.5	279.95	310.4	338.4	326.45	147.2	305.4	318.7	246.5	248.3	282.444	282.85	320.611	207.25	309.333	283.9	268.611	279.15	254.556	185.75	298.278	224	298.611	120.95	222.278	197.75	288.722	71.8
	282.6	273.5	287.65	293	254.25	242.9	272.5	272.05	326.65	328.05	334.75	271.25	175.1	160.05	277.45	193.15	338.35	234.4	271.95	192.25	108.85	250.4	217.55	260.35	332.8	269.75	128.75	225.45	244.05	290.667	231.85	228.667	206.4	271.556	217.15	321.056	302.55	307	193.4	221.556	233.4	199.278	237.15	239.111	109.45	331.944	192.75	270.222	151.2
	222.8	215.25	298.95	327.8	241.1	287.4	265.6	300.4	300.5	304.55	370.35	362.2	137.85	96.85	264.7	252.25	243.65	270.8	284.75	280.9	87.8	240.45	297	283.15	199.95	189.5	89.7	202.7	218.6	262.833	221.35	234.278	187.25	247.056	224.35	266.389	233.95	326.611	212.85	235	246.35	226.556	249.8	338.333	106.3	298.278	146.85	301.056	211.8
	282.35	270.85	252.75	260.2	275.1	239	298.55	287.65	211.35	174.8	348	262.3	204	193.1	249.9	251.95	262.35	260.2	267.9	272.75	75	267.85	303.45	273.5	214.9	158.1	142.75	264.05	200.5	258.389	272.25	284.889	218.7	229.389	283.6	258.556	230.65	364.167	203.15	207.778	226.2	241.278	230.7	316.833	176.1	271.444	209.5	223.444	253.45
	243.9	285.95	269.75	285.45	252.5	243.2	350.2	294.35	225.6	298	257.85	329.5	184.5	122.75	261.45	222.45	241.3	314.45	271.75	273.3	63.45	254.55	268.45	341.3	285.05	215.7	123.5	215	153.65	266	208.9	256.889	255.15	214.944	262	250.5	221.55	318.5	170.25	282.833	224.85	272.667	216.6	261.833	169.7	250.667	192.35	292.333	245.1
	212	273.8	246	285.45	232.15	287.15	319.35	306.5	304.25	288.5	244.9	305.3	115.3	158	305.8	262.05	268.05	254.55	309.75	219.95	38.4	257.3	259.8	267	179.05	256.55	109.55	217.1	209.8	212.278	178.2	265.778	242.25	247.278	266.25	297.778	159.45	229.556	144.35	238	193.65	228.056	264.45	306.944	152.4	200.667	211	251.056	206.6
	275.1	269.95	210.15	247.2	272.2	269.35	276.75	348.2	267.1	283.6	304.75	308.6	131.8	152.8	268.85	227.9	254.55	257.85	242.3	250.05	52.35	186.95	170.85	284.5	145.05	211.2	142.8	211.95	241.55	305.167	220.4	259.667	227.55	231.333	178.75	334.778	210.4	201.111	228.3	178.389	144.05	165.889	345.85	343.722	191.05	254.556	221.7	262.333	213
	240.05	271.15	302.45	250.6	232.4	265.65	302.5	309.05	296.15	303.3	319.6	301.65	165.8	145.8	274.4	218.1	242.75	281.4	289.7	271.55	64.25	188.2	240	323.45	226.95	230.7	121.25	164.75	253.15	316.833	221.5	288.889	194.6	269.278	120.35	281.333	296.25	319.722	231.7	240.667	69.35	161.333	346.75	294.778	265.4	296.611	228.6	231.389	204.05
	257.55	276	249.95	257.8	229.75	290.65	282.4	269.7	340.8	292.1	285.75	260.15	90.05	195.1	172.65	266.15	304.3	250.8	304.45	283.95	33.75	183.7	251.85	306.75	279.25	183.85	111.35	203.9	226.2	206.333	181.55	299.611	225.15	262.167	255.3	206.389	229.5	262.333	266.15	268.889	85.45	190.389	298.05	221	216.65	262.222	234.1	254.5	214.25
	233.4	242.1	216.75	242.6	302.05	253.1	307.25	330	255.8	256.85	289.35	334.8	149.65	182.55	307.6	260.7	290	251.55	292.4	248.5	22.9	197.4	274.2	228.5	315.75	182.8	166.55	186.25	182.3	263.5	189.65	264.278	189.75	234.222	269.3	207.833	169.5	274	277	326.833	113.65	217.5	176	210.111	90.55	136.667	260.45	264.5	266.35
1900-01-01 01:00:00	235.25	285.3	232.9	242.35	222.95	266.55	317.75	305.35	302.9	272.5	316.85	337.6	183.1	73	305	258.25	317.65	328.6	284.2	294	53.15	230.6	282.4	242.55	269.85	220.85	153.65	190.85	236.5	225.389	163.05	240.444	184.1	224.667	229.25	341.778	231.25	238.944	219.25	251.167	159.15	268.778	228.35	223.278	28.8	177.778	271.1	293.444	289.5
	216.95	248.7	226.25	245.1	251.5	252.6	272.2	303.1	329.25	294.65	273.4	241.4	152.2	125.5	323.95	306.45	319.65	352.5	248	225.1	62.9	272.55	271.65	307.2	251.25	257.3	154.35	236.7	203.25	250.556	199.5	252.444	200.95	320.667	204.95	332.444	205.3	228.167	224.5	220.444	205.55	225.222	224.15	324.389	39.8	233	193.35	307.389	169.3
	217.55	232.45	191.95	280.7	226.95	225.15	339.8	250.3	306.25	305.1	268.05	327.05	87.3	107.9	267.9	219.9	299.75	308.1	250.3	259.9	55.6	185.2	162.9	230.35	171.25	242.5	182.25	242.15	220.75	261.556	134.25	243.389	164.15	282.333	165.7	277.111	224.5	209.889	291.75	290.833	155.7	210.056	172.85	219	101.95	254.278	152.25	254.944	139.15
	252.85	279.95	247.95	231.75	239.15	255.65	314.35	273.5	270.15	191.15	332	371.5	146.2	78.15	257.4	235.95	223.1	220.15	219.2	200	31.55	257.95	301.35	355.25	160.95	187.1	175.05	274.7	195.2	273.278	187.9	220.278	169.5	260.333	167.95	230.667	171.05	268	211.95	248.444	85.05	180.944	163.05	255.278	110.45	210.111	156.6	161.556	147.85
	300.45	328.15	287.4	291	242.8	259.85	236.45	343.5	294.45	282.3	302.85	291.95	148.7	70.75	268.1	217.9	244.3	219.45	272.8	296.45	60.25	308.35	337.55	339.75	294.15	194.6	128.6	170.9	205.45	212.278	187.7	269.389	168.75	247.056	178.15	286.778	136.95	335.056	179.65	269.167	154.9	189.5	215.35	250.556	95.75	240.389	115.95	185.222	191.85
	307.45	271.15	238.8	237.55	297	218.25	287.55	286.25	255.8	306.05	334.8	349.45	128.15	136.95	162	210.3	201	289.2	276.4	271.5	28.3	257.1	330.8	258.8	276.25	215.6	28.95	130.65	224.35	217.222	135	315.278	181.65	160.167	178.1	222.111	134.55	148.556	125.2	274.556	149.65	230.611	202	197.222	58.05	182.333	214.5	301.778	242.25
	245.05	258.9	210.5	231.9	296.3	313.15	275.95	345.1	312.25	329.75	286.25	314.2	149.2	61.65	269.75	250.4	250.05	246.45	312.7	249.05	15.35	211.3	200.2	200.05	268.1	184.45	89.15	151.4	216.1	198.889	151.05	306.444	184.3	220.111	107	206.778	245.2	264.5	183.75	244.333	114.85	258	249.85	226.056	57.55	241.278	148.4	274.167	217.1
	169.1	266.65	237.55	256.1	271.9	327.9	279.6	290.45	284.25	290.2	250.05	249.95	86.7	65.65	277	258.2	221.5	180.2	315.4	289.7	33.25	216.8	146.25	229	310.5	150.7	61.05	193.9	168.2	214.111	233.5	143.278	118.05	244.611	150.6	227.556	278.3	258	240.95	265.722	97.6	202.833	201.7	184.722	149.4	195.056	121.55	234.778	197.2
	203.8	239.9	239.9	292.95	260.9	240.95	304.45	292.25	295.15	243.85	229.95	304.95	94.6	71.4	247.55	241.8	219.7	259.05	329.15	314.4	29.5	168.65	109.25	200.7	246.55	250.25	70.2	135.55	160.65	165.167	283.35	286.056	150	207.5	182.45	226.833	257.95	240.778	255.2	189.278	115.35	205.778	247.35	271.333	110.3	254.833	137.15	246.722	137.65
	217.5	211.5	226	202.9	229.9	239.75	266.55	343.8	327.05	234.9	382.9	347.8	96.45	62.55	272.2	263.55	217	240.95	320.2	251.6	33.7	219.55	161.35	228.6	158.15	206.4	39.25	115.2	253.3	294.222	267.45	304.5	183.4	165.889	212.4	164.056	185.65	121.556	294.95	178.556	142.5	169.278	228.25	215.278	76.95	289.222	143.75	214.5	161.9
	196.3	310.9	260.15	206.4	176.55	246.5	328.35	322.35	287.6	308.3	326.25	335.8	151.45	108.6	332.75	324.35	215.2	271.9	211.75	261.95	18.05	237.75	162.8	196.1	129.2	245.05	34.55	110.45	232.6	313.278	207.55	257.556	145.05	103.222	219.45	144.389	256.55	212.778	182.05	252.222	94.85	137.167	195.55	291.944	48.95	253.556	90.25	228.167	74.5
	231.75	250.15	183.75	243.1	187.5	157.65	264.3	292.9	186.55	301.5	226.2	296.95	103.75	146.35	301.9	285.4	279.85	215.65	160	192.85	33.25	170.8	134.4	267.25	159.65	248.85	34.9	106.3	221.65	261	223.3	153.111	121.55	208.5	167.7	198.833	299.1	297.278	158.25	313.222	112.65	191.5	134.75	254.667	30.7	286	43.45	274	88.95
1900-01-01 02:00:00	271.45	181.15	226.7	251.7	248.35	245.55	261.35	248.05	332.55	346.05	264.2	273.65	142.85	101.45	202.45	165.5	155.7	260.25	238	163.5	47.15	136.95	151.2	273.1	139.05	147.5	52.4	59.55	178	146.667	231.85	154.056	86.1	221.167	225.1	248.611	297.7	334.778	252.9	217.333	61.65	168.056	98.35	202.056	20.75	143.222	106.8	206.222	148.95
	205.25	235.3	222.75	263.4	188.7	172.35	217.3	314.1	313.1	338.85	277	310.15	115	104.1	207.1	221.05	235.1	220.4	203.85	221.9	7.75	132.1	137.85	213.85	158.05	187.4	31.1	118.1	194.95	174.667	134.9	112.056	171.9	220.944	231.15	168.833	195.1	251.889	263.5	211.722	79.45	83.5	218.05	227.111	29.75	176.333	116.05	191.778	153.5
	220.25	258.15	260.35	323.95	159.85	232.8	256.9	294.55	265.05	228.3	335.2	312.4	90.8	107.55	246.35	230.85	222.75	243	184.8	231.6	27.7	226.85	163.7	268.45	190.35	168.75	42.85	152.8	134.55	215.389	130.3	170.778	205.95	247.722	167.4	144.5	161	188.667	264.45	203.722	95.35	80.5556	242.15	241	35.5	241.278	74.35	197.111	93.15
	263.55	220.95	292.35	263	214.85	235.75	284.6	270.25	185.35	214	354.9	365.55	73.65	107.6	184.6	221.15	180.75	240.3	187.55	202.95	22.3	210.7	160.65	325.8	183.5	112	65.7	181.7	119.55	125.333	131.1	216.611	233.85	279.111	63.8	151.389	128.95	201.056	238.65	186.278	80.55	95.1111	232.8	176.222	32.55	234.611	82.05	133.667	84.65
	244.95	246.45	266.15	278.4	244.6	225.5	209.45	241.7	277.1	192.65	331	244.25	67.8	93.25	191.05	184.55	241.6	178.05	231.55	252.45	48.75	224.6	105.5	220.85	124.25	155.4	70.4	103	119.2	76.4444	105.15	204.222	257.7	262.056	84.3	118.778	144.05	185.167	193.05	178.389	49.2	126.167	143.85	116.5	12.75	157.111	21.95	171.5	71.1
	200.25	281.45	148.15	231.05	253.1	228.9	267.95	305.5	274.5	331.8	236.55	225.05	144.75	154.45	199.05	259.65	226.8	247.4	233.35	258.45	43	291.65	214.25	161.65	123.3	157.9	65.65	50.6	147.9	151.444	85.6	105.667	222.15	134.889	172.35	242.667	192.8	239.833	187.15	190.056	18.45	83.7222	138.55	223.778	0.6	171.111	66.7	169.444	68.5
	205.4	279.3	208.65	250.4	182.55	237.2	275.55	334	242.5	270.8	167.6	293.95	104.35	158.75	205.6	226.75	140.2	198.85	202.2	217.95	57.85	258.65	207.8	205.9	130.6	157.5	62.7	127.25	147.35	225.056	25.2	143.056	172.7	83.8889	229.45	272.667	162.4	283.889	163.7	243.944	28.35	110.611	113.05	237.111	0.05	83.2222	72.15	192.556	41.4
	268.95	261.35	216.4	183.7	224.85	237.3	199.55	278.85	305.65	305.1	231.95	352.4	121.05	97.25	219.15	181.75	182.7	247.25	183.3	247.35	46.75	163.2	161.6	219.4	212.35	196.6	51.65	97	68.45	193.889	54.85	166.667	143.45	140.556	229.85	229.278	118.5	249.556	195.35	275.833	83.05	121.556	145.05	221.889	0.4	127.778	125.4	179	34.35
	237.1	212.65	222.8	242.45	159.05	212.3	224.95	217.95	269.65	301.55	293.35	284.85	103	47.4	161.8	177.65	255.55	252.35	247.7	175.8	31.7	117.5	100.3	201.3	220.1	215.4	0.15	90.45	45.4	152.889	74.9	171.889	125.15	141.944	174.4	102	137.3	224.333	164.05	196.667	103.55	151.889	144.05	282.167	24.55	110.111	67.55	195.944	30.15
	218.2	169.3	231.35	205.4	168.85	184.2	206.25	300	235.7	258.05	297.6	276.2	108.9	77.3	236.45	197.7	205.4	229.15	177.8	187.2	17.7	138.8	128.35	186.15	201.3	175.95	10.5	101.75	78.7	114	109.8	155.333	39.25	113.944	125.6	144.667	129.55	173.278	202.95	149.167	55.35	119.389	103.2	145.056	37.55	112.278	18.05	147.833	50.3
	213.6	271.55	196.6	165.6	181.6	230.45	240.1	288.9	273.1	329.3	228.15	300.25	67.5	68.6	248.2	226.95	160.35	193.55	211.75	238.15	8.75	193.75	204.4	207	170.05	54.3	59.4	83.6	67.9	113.611	77.4	104.111	96.45	181.778	62.9	153.611	74.6	119.667	135.65	155.278	77.8	189.333	72.35	145.222	31.1	180.722	55.55	126.5	60.75
	253.9	271.55	203.95	179.5	214.75	173.05	197.35	213.2	250.05	250.4	249.45	234.35	95.6	75.65	220	196.05	183.8	223.85	160.4	247.2	19	153.5	159.05	215.1	142.8	96.65	27.85	89.4	68.6	170.278	55.1	175.389	116.45	150.389	52.6	164.5	61.75	147.778	102.6	182.778	129.85	218.222	93.6	171.5	4.55	183.833	23.25	75	58.15
1900-01-01 03:00:00	276.1	335.55	169.3	231.75	196.95	224.3	226.15	253.95	174.65	244.25	223.2	256	74.75	108.35	134	189.2	132.35	201.8	178.35	189.05	5.05	114.25	139.25	116.3	102.1	99.3	37.4	49.5	65.35	126.5	57.1	98.6667	95.55	139.056	76.8	148.444	72.5	212.389	111.15	207.944	130.1	157.556	159.95	169.111	21.6	144.333	33.35	122.111	13.3
	280.25	265.85	151.5	202.25	120.25	205.3	266.65	274.05	236.55	231.6	237.3	281.05	37.4	20.1	211.2	169.65	156.25	203.3	221.4	208.25	31.2	113.7	73.4	200	94.5	152.15	46.7	53.2	50.6	49.1667	26.35	89.8889	88.65	69.1111	62.6	113.111	132.95	217.333	96.65	247.667	99	150	136.25	119.444	0	111.833	63.95	116.889	28.2
	142.8	202.35	147	191.45	140.15	236.5	220.3	293.8	239.35	295.25	234.25	301	86.7	62	156.7	257.75	255.25	302.25	203.3	215.9	37.05	63.45	75.95	169.35	126.65	137.8	25.55	60.9	38.3	84.8333	10.7	116	89.1	46.5556	42.4	114.556	96.9	201.944	107.85	224.944	74.55	148.611	121.1	79.7222	0	20.3333	77.3	141.5	37.4
	205.6	196.05	190.5	237.5	223.35	270.6	251.75	277.5	255.25	291.2	276.95	298.5	85.1	111.55	223.5	285	284.35	339.85	192.75	198.35	27.35	152.1	47.6	176.55	72.55	70.3	1.5	51.2	41.25	155.111	26.55	101.778	75.05	86.1667	32.2	105.833	64.65	128.389	124.65	162.667	3.9	115.667	178.7	75.8889	0.1	116.889	56.85	123.611	34.1
	200.85	200.1	206.95	209	244.9	292.85	218.5	291.9	243.05	220.55	248.35	263.6	74.95	102.95	190.3	183.75	205.1	142.9	121.7	159.45	0	132.6	34.3	109.05	67.25	60.9	1.3	48.8	65.1	158.5	37.8	118.556	75.35	138.389	67.65	90.6111	32.9	76.8333	152.05	157.944	0.25	65.5556	110.95	110	0.15	147.778	50.6	63.6111	28.35
	127.7	161.15	194	170.55	195.35	221.5	141.1	252.8	181.55	262.95	294.45	359.5	76.1	131	142.95	160.55	173.55	88.9	127.45	157.3	3.35	108.05	65.7	174.65	153.15	129.65	0.5	40.4	70.8	142.333	33.6	93.7222	25.2	187.944	59	73.7778	57.65	93.2222	105.55	212.833	0	50.2778	117.4	216.722	7	104.056	42	71.5	0
	166.05	157.5	143.1	149.25	157.45	158.6	284.15	228.1	245.8	246.7	295.6	306.4	118.1	66.95	172.8	257.9	134.6	163.05	175.75	134.95	13.25	89.5	72.3	188.55	174.8	187.2	0	13.05	71	164.556	38.2	55.2222	17.8	105	45.95	115.778	102.75	80.5	69.6	185.5	0.8	95.2222	127.05	194.222	33.8	106.222	37.2	104.222	0.25
	235.7	193.6	126.6	164.45	101.75	224.6	246.55	299.85	202.15	204.7	257.9	296.1	65.85	27.6	138.2	224.15	142.25	161.9	189.3	170.75	4.35	38.6	41.65	149.95	106.9	78.05	15.8	40.7	47.95	109.5	20.5	104.333	6.25	125.167	12.75	114.722	134.45	93.6111	70.25	129.111	0.45	77.6667	108.15	183.222	40.45	72.1111	65.9	113.056	0.5
	197.5	182.8	167.45	183	142.05	186.2	305.5	331.3	213.55	217.3	213.35	201.85	94.9	57.5	154.5	180.5	172.75	165.75	183.6	116.8	0	24.3	32.15	188.2	35.65	53.05	38.9	52.5	55.65	72.8333	33.8	115.333	4.05	109.111	22.75	154.333	125.3	97.2222	85.35	137.556	0.35	26.5556	77.15	107.722	61.5	60.1111	73.45	122.389	2.2
	155.65	233.3	183.85	176.85	165.1	174	287.1	280.2	262.8	284.8	293.65	262.4	97.05	68.05	190.7	122.2	133.3	169.25	221.25	81.7	0	37.8	81.95	208.9	56.65	68	40.5	49.65	37.7	57.1667	32.8	42.2778	48.15	109.944	30.5	126.889	61.45	130.667	53.6	126.167	0	27.5	47.65	71.7778	19.75	78.5	61.9	112.222	13.6
	150.2	159.85	221.75	222.3	180.1	81.25	134.3	173.35	305.65	359.8	242.1	292.3	62.8	69	96.15	136.8	48	165.1	126.05	114.85	0	36.7	112.85	232.1	49.4	85.05	31.05	21.5	18.65	95.2778	27.4	43	48.15	63.6667	54.3	84.5	79.65	95.6111	121.45	240.167	0	62.0556	22.9	107.722	36.2	122	35.7	109.056	19.6
	170.05	132.6	246.2	270.5	166.95	104.9	223.55	262.7	231.55	205.75	299.35	262.2	50.65	77.35	106.75	189.45	211	267.7	142.25	98.9	0	32.95	94.85	148.65	77.65	81.95	33.5	32.35	0.9	95.5	0	38.5	63.95	72.2222	5.55	85.5556	69.6	37.7222	143.9	207	0	77.2778	37.55	84.8333	54.25	185.167	10.85	71.4444	24.6
1900-01-01 04:00:00	170.85	234.25	230.15	244.8	92.1	93.8	210.05	223.05	137.9	158.5	184.3	283.6	58.75	80.85	149	170.15	233.3	265.75	227.9	186.4	0.05	22	48.7	87.15	83.35	63.35	38.2	56.4	20.05	42.0556	6	10.1667	60.4	43.8333	0	62	68.35	100.167	87.25	122.5	0	8.5	41.45	96.7222	48.15	153.833	14.8	110.889	65.45
	255.9	262.55	230.25	154.45	149.1	160.95	237	290.95	224.25	189.9	218.4	221.45	55.6	30.75	141.65	128.75	198.05	123.35	271.7	190.9	0	0.05	1.35	35.85	65.7	39.75	32.6	37.7	9.25	73.1111	25.2	1.27778	36.8	27	0.05	61.3889	89.9	96.7222	79.6	79.6667	0	0.166667	28.2	142.833	29.7	84.4444	55.65	90	83.8
	245.9	204.9	134.45	171.8	206.45	171.75	303.9	301.85	208.6	236.95	212.5	224.4	54.1	42.7	123.5	182.05	113.55	112.8	237.5	156.15	0	27	11.15	29.55	96.45	29.45	20.15	43.9	0.4	62.8889	4.8	0.388889	14.3	32.1667	0.15	44.8889	83.65	75.5	101.35	113.778	0	27.4444	15.75	104.722	8.8	40.2778	77.65	156.389	88.75
	127.55	158.5	147.55	157.7	202.6	168.8	241.65	181.85	130.45	214.95	240.05	205.1	49.85	34.95	135.65	228.55	63.15	116.25	138.1	46.25	0	27.3	25.4	54.3	48.65	45.05	0	51.05	1.35	25.6111	33.85	29.3889	21.95	43.7222	0.1	77.1111	130.25	99.8333	110.4	151.056	0.2	37.6111	2.75	54.6111	0	29.5	57.55	118.222	69.5
	109	155.4	148.15	133.3	122.6	116.8	133	114.8	198.4	233.65	226.85	234.65	36.3	25.65	175.35	230.85	44.3	121.05	107.55	32.6	0	34.35	36.2	62.75	24.4	41.45	0	67	0	5.05556	34.4	35.7778	0	57.8333	0.05	48.4444	196.65	107.944	78.2	114.167	0.95	73.2778	0.1	18.3333	0	28.1667	50.45	97.8333	77.55
	77.95	119.65	139.1	147.5	126.35	84.9	112	219.85	222.15	220.9	293.15	279.6	32.15	32.25	165.55	115.1	72	103.25	110.45	36.5	0	19.35	33	54.65	22.1	23.25	0	43.75	6.55	40	48.95	34.9444	4.1	28.1111	0.6	36.5	207.15	98.6667	122.3	170.611	0.25	52.2778	0	27.1667	0.25	52.1667	2.25	10.8889	95.2
	112.4	149.95	131.85	140.95	180.75	90.4	240.15	255.2	126.05	134.75	227.9	268.05	10	71	54.35	110.2	71.85	55.45	98.15	26.25	0	37.5	51.05	32.8	37.05	35.45	4.45	38.9	2.2	40.6111	81.2	22.1111	0.55	6.83333	0	46.3889	192.85	77.3889	89.8	134.889	19.35	45.7222	11.05	39.7778	0	36.3889	15.7	18.0556	79.2
	81.95	137.6	103.2	122.5	119.5	89.65	259.9	242.4	131.65	152.9	169.7	231.3	21.35	18.55	54.65	40.65	58.15	81.4	107.95	24.5	0.5	13.45	48.1	39	52.9	38.75	22.05	50.8	2	67.0556	106.7	0	17.05	42.7778	0	103.056	85.95	165.444	78	53.5	33.2	61.6111	25.5	26.7222	6.75	40.4444	68.8	99.9444	74.35
	105.1	82.3	152.65	128.35	120.7	107.35	186.15	145.05	194.55	177.95	68.25	180.55	32.35	8.7	53.15	70.45	41.65	55.6	97.2	69.85	0	31.7	60.9	24.2	75.6	36.2	32.9	32.9	24.3	50.3333	89.35	0.111111	30.25	59	1.9	48.9444	44.8	136.667	22.5	41.4444	33.9	59.2222	2.5	46.6667	29.8	57.7222	59.05	141.667	67.4
	69.4	136.95	118.1	128.65	124.95	79.55	153.25	182.25	139.8	158.2	101.6	184.45	30.1	32.4	43.25	63.65	65.65	60.75	127.75	56.4	0.05	37.5	30.6	34.9	104.3	27.7	0	13	30.1	18.8889	41.55	35.1111	33	25.6111	23	54.6667	66.35	80.5556	38.15	42.3333	33.05	69.9444	0	32.8333	38.35	24.2778	59.1	131	31.75
	70.65	177.75	99.75	71.8	77	90.8	113.5	206.5	163.25	232	149.4	220.95	25.75	36.1	50.6	65.05	44.25	71.2	68.85	82.2	0	57.9	10.95	22.4	76.6	29.55	0	46.85	68.8	91.6667	106.75	76	23.35	36.6667	1	47.9444	155.2	103.556	72.4	33.2222	27.15	72.2222	5.7	41.0556	36.85	32.8889	39.8	117.056	39.65
	67.25	113.35	119.55	77	59.05	59.85	169.75	152.1	124.7	220.45	96.85	194.7	92.75	31.4	58.05	78.9	28.85	53.65	26.4	122.6	0	56.6	48.1	3.2	58.35	20.85	0	78.4	110.3	94.8333	111.75	101.444	11.5	16.5556	23.85	65.1111	106.55	114.222	87.15	67	16.75	57.1111	101.75	24	26	70.9444	62.05	125.611	62.9
1900-01-01 05:00:00	67.7	119.8	129.25	135.45	82.75	112.45	123.35	201.95	90.2	110.4	99.55	157.3	79.35	34.25	66.8	97.15	65.9	41.95	10.7	75.25	0	56.85	24.35	21.55	80.25	23.9	0.15	36.1	90.45	106.389	89.65	62.2222	0.05	52.6111	62.35	104.278	58.6	111.222	87.25	94.3889	22.35	13.7222	103.35	56.1667	22.25	34	47.45	66.2222	63.7
	28.15	127.5	124.15	111.35	122.9	73	153.2	210.7	104.15	152.65	101	155.45	87.65	28.9	52.25	43.7	59.75	33.3	3.15	70.1	0	114.8	1.9	41	86.25	25.55	0	30.6	95.15	63.7778	103.05	83.2222	40.4	58.6111	88.45	58.1111	81.6	69.3333	101.15	69.7778	67.05	10.3333	125.45	65.3333	30.2	31.0556	77.2	49.2222	57
	53.05	87.65	97.45	113.45	74.35	95.4	125.05	201.2	134.85	213.3	85.95	218.55	80.4	37.05	43.85	21.35	81.75	23.35	2.95	47.45	22.5	161.05	22.7	9.6	58.15	42.5	2.2	9.2	146.85	65.3889	78.9	92.1111	65.1	49.3889	93.5	51.1111	74.8	84.7222	91.85	78.7778	67.35	43.3889	136.8	71.6667	34.95	57.1667	98.9	59.8889	56
	89.5	83.3	73.75	96.15	115.9	106.65	55.65	203.85	122.55	156.35	120.75	204.15	42.15	14.5	65.7	12.3	107.95	35.25	2.25	39.5	1.45	118.35	4.05	0.55	44.15	59	27.4	13.55	93.3	80.1111	64.65	93	93.75	51.5556	42.35	49.6111	100.3	146.222	47.95	47.9444	47.3	71.6111	135.3	68.9444	65.75	136.389	145.4	98.0556	140.95
	91.6	62.3	41	58.05	177.1	73.5	48	201.9	98.45	125.95	84.95	139.85	80.65	52	47.45	52.95	67.5	40.5	0.65	50.2	1.4	56	36	4.65	88.25	38.6	32.4	58.85	131.95	73.0556	44.35	123.222	138.75	101.222	18.1	68.8889	92.2	161.278	45.05	37.2778	34.6	91.5556	121.3	46.1667	57.2	116.778	174.85	88.4444	157.7
	88.85	95.65	54.15	52	188.35	50.7	132.65	134.65	82.75	65	50.1	148.65	116.8	90.7	98.75	55.4	81.4	33.8	0.75	59.1	24.65	57.05	52.45	34.4	105.1	28.4	21.2	69.8	117	150.333	29.45	83.3889	175.55	151.222	48.55	58.3889	98.3	108.611	24.15	84	36.7	56.2222	77.2	102.778	25.7	121.944	118.9	63.1111	90
	74.3	135.8	74.1	100	104.95	82.75	134.9	47.65	65.6	135.95	98.85	117.8	133.75	90.25	95.1	68.3	53.2	35	0	58.15	19.2	82.5	42.6	56.95	87.65	63.5	17.15	51.05	65.1	69.8333	15.6	110.889	148.4	158.667	64.85	50.1667	19.4	86.5	64.2	66	32.3	75.2778	33.4	178.944	38	111.667	90.65	67.1111	87.4
	90.7	68.45	21.7	91.25	71.9	50.4	80.3	104.8	125.7	180.6	87.2	98.1	83.7	24.9	57.85	60.7	48.5	40.65	0.05	98.9	24.25	103.45	41.7	4.1	51.6	107.9	68.85	69.65	50.9	84.6111	8.75	127.389	88.95	102.722	69.85	72.0556	50.65	106.111	61.9	98.8889	39.35	122.167	85.45	181.056	64.3	114.167	169.75	215.722	125.9
	47.05	67.75	67.4	116.1	80.6	44.15	74.9	136.9	118.2	178.5	142.9	86.8	115.75	21.75	78.6	9.1	52.55	35.5	15.8	76.2	36.35	130.95	96.9	48.55	15	101.95	78.25	111.1	67	95.6667	21.25	67	36.7	90.3333	57.95	82.2778	126.5	62.5556	57.65	102.944	22.85	123.167	124	177.222	91.45	129.778	167.3	223.722	122.65
	52.65	64.85	184.45	195.25	56.8	111	125.2	150.4	196.9	212.45	54.5	121.6	145.15	6.55	49.8	10.75	31.8	36.95	26.95	70.05	15.35	117.7	149.35	51.55	23.2	85.95	112.45	174.25	99.4	148.722	26.4	84.2222	28.1	89.7778	130.95	66.8333	153.9	113.944	74.55	98.5556	24.85	110.056	92.9	81.3889	85.35	72.7222	176.45	230.278	108.9
	66.85	120.75	225.6	184.45	69.25	132	109	151.8	205.85	181.85	122.1	218.15	97	10.15	60.4	18	63.1	95.65	41.9	77.35	12.8	141.25	117	27.4	29.5	52	112.05	117.3	104.1	104.556	75.35	54.3333	84.55	151.278	144.35	134.5	112.85	70.4444	58.8	92.7778	46.7	94.6111	122.9	40.0556	25.7	96	144.2	120.389	119.6
	86.1	120.7	205.45	229.3	43.15	108.9	125.8	168.65	131.35	127.5	211.8	263.65	45.8	35.95	78.5	21.65	60.55	80.7	81.1	136.05	13.15	102.25	43.45	63.7	73.4	44.8	83.3	61.65	88.2	94.7222	85.85	60.9444	135.7	149.167	195.7	234.389	76.1	47.8889	45.9	125.056	61.65	91.2222	42.55	106.944	7	24.1111	76.65	69.1111	104.45
1900-01-01 06:00:00	129.1	101.7	117.65	110.5	51.95	58.3	27.6	183.45	73.3	108.95	230.35	286.6	105.4	95.35	69.95	55.8	82.75	36.7	86.25	154.9	30.85	106.8	113	105.05	75.45	54.5	117.35	63.35	64.55	105.944	90.9	90.4444	149.1	73.6667	232.35	231.833	63.2	59.5556	94	178.444	97.55	44.6111	29.8	72	73.05	35.2222	77.7	85.6111	89.3
	172.1	204.05	60.35	89.45	33.4	41.35	85.4	136.85	96	68.9	179.35	151.7	100.6	90.6	75.65	75.75	171.3	54.35	81.6	157.6	15.7	89.5	144.25	129.45	42.8	93.55	97	68.65	80.75	60.4444	44.2	130.556	167.7	102.056	138.3	129.056	127.5	35.6667	99.1	95.1111	49.5	38.0556	49.3	120.222	94.8	18.3889	166.2	128.278	113.75
	165.35	256.2	71.1	88	84.9	106.5	98.45	128.4	72.65	77.3	171.8	114.7	108.7	93.55	85.75	90.85	142.7	89.2	180.2	236.05	58.7	39.4	128.2	123.9	92.45	185.95	76.8	119.65	140.15	109.556	62.6	123.667	179.05	135.889	96.2	76.5556	169.4	54.1667	114.65	112.611	51.45	32.3889	108.1	197.778	90.1	44.8333	177.25	168.111	108.7
	175.15	154.15	97.85	68.15	153.3	182.05	193.3	261.85	93.4	100.55	155.6	160.15	103.8	133.9	179.1	164.3	161.4	140.35	261.55	248.1	101.45	88.95	244.35	264	197.65	216.9	70.05	119.25	121.6	103.833	157.15	190.167	126.75	150.778	130.95	87.7778	122.7	135.833	70.05	126.278	75.15	116.056	180.5	276.722	90.05	63.2222	174.7	117.333	142.15
	70.05	104.55	84.45	30.45	134.9	238.6	232.25	280.5	25.25	124.95	148.55	114.55	128.15	95.05	207.7	192.85	237.3	243.55	230.3	209.15	100.1	36.35	266.75	281.35	247.2	229.25	112	104.7	72.5	103.667	167.25	137.833	83.25	122.556	113.8	130.278	107.45	94.8889	82.6	120.278	62.85	153.167	197.15	277.222	75.2	61.3333	130.25	50.7778	68.2
	79.6	98.75	70.8	58.7	157.5	250.55	161.65	206.75	53.35	39.7	122.6	89.1	149.55	135.95	239.75	239.9	237.55	273.75	97.05	167.75	77.45	21	153.55	239.35	261.1	168.45	84.5	40.6	96.65	82.8889	101.25	109.333	80.5	97.2222	77.85	134.056	80.55	39.7778	105.2	128.667	62.25	97.8333	217	167.667	84.25	32.3889	53.65	49.6667	30.1
	52.45	55.9	81.7	29.25	76.1	98.9	102.35	78.4	61.65	32.75	148.75	106.2	259.65	190.2	174.85	173.8	99.65	151.3	66.45	87.3	76.4	70.6	21.75	65.95	194.7	109.4	58.35	34.2	118.5	103.556	97.4	73.6667	65	39.6111	68.2	69.3889	59.75	71.7778	131.7	96.6111	9.9	93.2222	131.35	38.1667	203.55	107.278	40.6	102.722	102.7
	22	51.05	19.95	22.3	32.45	99.95	71.7	36.5	98.2	77.85	107.75	122.5	241.45	261.1	45.3	160.8	68.4	40.9	24.95	45.9	125.05	70.15	77.55	62.05	151.45	99.25	43.6	19.9	81.25	89.3333	103.5	81.5	64.05	46.7222	57.55	42.8889	40.4	68.4444	84.25	97.8333	39.15	61.5	60.35	100.778	226.7	126.111	66	69	64.7
	50.25	17.25	33.45	26.55	15.1	44.05	74.9	68.4	196.7	130.05	110.25	69.15	168	212.2	76.3	93.15	83.15	46	40.35	50.9	145.05	47	72.2	78.75	33.9	35.75	38.3	30.8	65.2	65.4444	118.8	44.6667	59.95	49.6111	64.95	49.5	6.65	38.1111	39.7	69.8889	53.6	32.4444	55.75	63.9444	227.95	177.167	62.6	57.4444	42.3
	54.8	31.3	27.7	36.5	15.95	16.75	71.5	91.95	142.3	135	101.1	11.45	79	129.1	39.5	82.45	54.95	54.25	35.75	70.2	94.35	42.95	39.5	20.4	43.85	0.6	24.35	52.85	65.05	13.2778	129.8	19.7778	25.75	71.6111	50.3	18.4444	5.2	16.9444	56.25	31.4444	44.9	2.38889	81.9	20.7222	157	98	48.35	65.1111	46.9
	38.85	19.25	12.25	19.3	14.3	32.45	20.2	83.25	59.2	78.15	49.5	23.35	54.9	38.9	28.5	49.45	19.25	34.05	21.5	116.35	57.95	36.2	60.95	28	68.05	10.05	35.65	39.15	38.3	24	74.35	0.888889	26.9	57.1111	56.5	2.72222	4.25	27.3333	42.5	1.72222	49.55	2.27778	58.8	4.94444	90.85	56.9444	23.75	83.6667	29.5
	26.1	30.9	21.95	19.55	16.45	32.75	10.5	99.4	36.9	17.3	18.95	30.05	48.7	49.5	4.05	48.05	1.9	30.25	10.8	81.15	41.45	19.65	70.8	34.95	37.85	28.7	19.45	40.55	20.1	0.555556	71.7	3.61111	19.15	22.2222	19.85	1.55556	13.65	10.5	30.05	1.33333	47.55	1	53.75	5.66667	35.65	35.6667	47.2	63.7222	13.75
[truncated: 37 more columns]
